# Supplementary material for: Motivation matters: How enrollment motives shape doctoral experiences and career aspirations
Source: PLoS One. 2025 Sep 23;20(9):e0330679. doi: 10.1371/journal.pone.0330679 (PMC12456774; doi:10.1371/journal.pone.0330679)
Supplement: S1 Data — (XLSX) [file pone.0330679.s001.xlsx]

## Sheet: Sheet1
motive_recieve_degree	motive_recieve_diploma	motive_research_skills	motive_teaching_skills	motive_keep_topic	motive_career_academic	motive_career_nonacademic	motive_travel	motive_work_university	motive_deferment	motive_dormitory	career_aspirations	class	satisfaction_binary	lack_of_confidence	gender	leading	form	field_of_study	fee	trajectory	employment_status	RC1_interaction_with_department	RC2_international_activities	RC3_educational_workload	RC4_interaction_with_peers	RS5_research_activities	RC6_interaction_with_supervisor	marital_status
1	0	0	0	0	0	0	0	0	0	0	research	Unconscious motives	1	0.07545	female	non-leading	full_time	Engineering and technical sciences	free	DPS	Employed outside the university	0.17	2.98	0.16	1.33	1.02	0.59	single
0	1	0	0	0	0	0	0	0	0	0	non-research	Unconscious motives	1	0.743238	male	non-leading	full_time	Engineering and technical sciences	free	DPS	Employed outside the university	-2.27	-0.48	-0.16	-0.54	-0.14	0.71	single
1	1	1	0	0	0	0	0	0	0	0	non-research	Unconscious motives	#N/A	#N/A	female	non-leading	full_time	Humanities	free	DPS	Employed in a research position	0.99	-0.17	-1.88	0.23	0.85	0.45	married
1	0	1	1	0	1	0	0	0	0	0	research	Academic orientation	1	-0.867064	male	non-leading	full_time	Humanities	free	interrupter	Employed in a research position	0.92	-0.7	-0.78	-1.52	0.37	0.47	married
1	0	0	0	0	1	0	0	0	0	0	non-research	Unconscious motives	1	1.00399	female	non-leading	full_time	Social Sciences	free	returner	Employed in other position	-0.84	-0.61	-0.41	0.35	-0.08	0.64	single
1	0	1	0	1	0	0	0	0	1	1	non-research	Topic devoted	0	1.22764	male	leading	full_time	Math and Earth Sciences	free	DPS	Employed outside the university	-0.7	-0.69	-0.42	-1.67	-1.87	-1.79	single
1	0	0	0	1	1	0	0	0	0	0	research	Academic orientation	1	0.07545	female	non-leading	full_time	Humanities	free	returner	Employed outside the university	-0.75	-0.48	-1.39	-0.3	0.18	-0.13	married
1	0	1	0	0	1	0	0	1	0	0	research	Academic orientation	0	2.37429	male	leading	full_time	Math and Earth Sciences	free	interrupter	Unemployed	-2.07	-0.02	0.75	-0.3	-1.9	-1.67	single
1	0	1	1	0	0	1	0	1	0	0	research	Academic orientation	#N/A	-0.837963	female	non-leading	full_time	Engineering and technical sciences	free	interrupter	Employed outside the university	-1.85	-0.65	1.32	-1.05	-0.94	-1.18	married
1	0	0	1	1	1	0	0	0	0	0	research	Academic orientation	1	-0.867064	female	non-leading	full_time	Math and Earth Sciences	free	interrupter	Employed in a research position	0.71	3.15	-0.81	0.69	-0.04	0.46	single
1	0	1	1	0	1	0	0	0	0	0	research	Academic orientation	1	-0.385434	female	non-leading	part_time	Humanities	payed	interrupter	Employed in a research position	0.53	0.79	-0.72	1.32	1.1	0.63	single
1	0	1	1	1	0	0	0	1	0	0	research	Academic orientation	#N/A	0.983243	female	non-leading	full_time	Humanities	payed	DPS	Unemployed	1.91	-0.63	0.71	-0.41	-0.01	-2.85	single
1	0	1	1	1	1	1	1	1	0	0	research	Everything Everywhere All at Once	1	0.07545	female	non-leading	full_time	Social Sciences	free	DPS	Unemployed	1.1	3.08	0.79	1.24	0.96	0.54	single
1	0	1	1	0	1	0	0	0	0	0	research	Academic orientation	1	0.07545	female	non-leading	full_time	Humanities	free	DPS	Employed in a research position	0.39	-0.56	1.16	-0.8	0.77	0.53	single
1	0	1	1	0	1	0	0	1	0	0	research	Academic orientation	1	-1.07397	female	non-leading	part_time	Humanities	payed	DPS	Employed outside the university	1.15	0.51	-0.6	-0.57	0.96	0.61	single
1	0	1	0	1	0	0	0	0	0	1	research	Topic devoted	1	-0.160555	male	leading	full_time	Math and Earth Sciences	free	DPS	Employed in a research position	0.83	-0.26	-1.11	-0.11	-0.55	0.33	single
1	0	1	1	1	1	0	0	1	0	0	research	Everything Everywhere All at Once	1	#N/A	female	non-leading	full_time	Humanities	free	DPS	Employed outside the university	1.61	-0.42	-0.46	-0.47	-1.94	-0.74	single
1	0	0	0	0	0	0	0	0	0	0	research	Unconscious motives	1	-1.07397	male	non-leading	full_time	Humanities	free	DPS	Employed outside the university	-0.88	1.65	-0.94	0.94	-0.62	-0.55	single
1	0	0	0	0	0	0	0	0	0	0	research	Unconscious motives	1	0.763984	male	non-leading	part_time	Humanities	payed	DPS	Employed in a research position	0.14	-0.72	0.51	-1.32	0.11	0.38	married
1	0	1	0	1	1	0	0	0	0	0	research	Topic devoted	1	#N/A	female	non-leading	part_time	Humanities	payed	returner	Employed outside the university	-0.38	-0.21	0.44	-1.17	0.39	0.81	single
1	0	1	1	0	0	0	0	1	0	0	research	Academic orientation	1	#N/A	female	non-leading	full_time	Humanities	free	DPS	Employed outside the university	0.16	-0.74	0.02	-0.64	-0.35	-1.68	single
1	0	1	0	0	1	0	1	0	1	0	research	Everything Everywhere All at Once	1	#N/A	male	non-leading	full_time	Math and Earth Sciences	free	DPS	Employed in a research position	-1.07	2.76	-0.26	-0.34	-0.61	0.07	single
0	1	0	0	0	0	0	0	0	0	0	non-research	Unconscious motives	0	#N/A	female	non-leading	full_time	Engineering and technical sciences	free	DPS	Employed outside the university	0.45	-0.66	0.68	-0.22	-0.88	0.4	married
1	0	1	1	0	0	0	0	0	0	0	research	Academic orientation	1	0.07545	female	non-leading	full_time	Engineering and technical sciences	free	interrupter	Employed in a research position	0.6	-0.19	0.96	0.56	0.97	0.61	married
1	0	0	0	0	0	0	0	0	0	0	research	Unconscious motives	1	#N/A	male	non-leading	full_time	Engineering and technical sciences	payed	DPS	Employed outside the university	-0.53	-0.24	-0.68	-0.23	-1.02	-1.36	single
1	0	1	0	0	1	1	0	0	0	0	research	Academic orientation	1	#N/A	male	non-leading	full_time	Engineering and technical sciences	free	DPS	Employed in a research position	-0.37	1.29	-0.76	-0.33	-0.54	-1.53	married
0	0	0	1	1	0	0	1	1	0	0	non-research	Academic orientation	1	1.45802	female	non-leading	full_time	Math and Earth Sciences	free	DPS	Employed in other position	-0.34	-0.45	-0.8	-1.29	0.67	-0.81	married
1	0	1	1	0	1	0	0	0	0	0	research	Academic orientation	1	-0.66016	female	non-leading	full_time	Math and Earth Sciences	free	DPS	Employed in a research position	0.98	0.04	-0.61	0.32	0.68	0.81	single
1	0	1	0	0	0	0	0	0	0	0	research	Unconscious motives	1	#N/A	male	non-leading	full_time	Math and Earth Sciences	payed	DPS	Employed outside the university	-0.52	-0.53	-1.25	0.18	-1.24	-1.43	single
1	0	1	0	1	1	0	1	0	1	0	research	Everything Everywhere All at Once	1	0.07545	male	leading	full_time	Math and Earth Sciences	free	DPS	Employed outside the university	0.5	-0.13	0.16	-1.15	0.48	0.04	single
1	0	0	0	0	0	0	0	0	0	0	research	Unconscious motives	0	-1.07397	female	non-leading	part_time	Math and Earth Sciences	payed	interrupter	Employed outside the university	0.54	0.02	0.8	0.47	0.91	0.59	single
1	0	1	1	0	1	0	0	0	0	0	research	Academic orientation	1	-1.07397	female	non-leading	part_time	Math and Earth Sciences	payed	returner	Employed outside the university	1.26	3.11	-2.05	-0.08	0.95	0.52	married
1	0	1	1	1	1	0	0	0	0	0	research	Academic orientation	1	0.505612	male	non-leading	full_time	Engineering and technical sciences	free	returner	Employed in a research position	0.38	-0.43	1.08	-0.18	0.05	0.46	single
1	0	0	0	0	0	1	0	0	0	0	research	Unconscious motives	1	-1.07397	male	non-leading	full_time	Engineering and technical sciences	free	DPS	Employed outside the university	-0.73	-0.62	0.05	-1.2	0.66	-0.04	single
1	0	0	1	1	0	0	0	0	0	0	research	Academic orientation	1	-0.166176	male	non-leading	full_time	Social Sciences	payed	interrupter	Unemployed	0.57	2.12	0.09	-0.44	1.03	0.57	single
1	0	1	1	0	1	0	0	1	0	0	research	Academic orientation	1	-1.07397	female	non-leading	full_time	Engineering and technical sciences	free	DPS	Employed in other position	-1.49	-0.53	0.15	-0.31	-0.22	0.84	single
0	0	1	1	1	1	0	0	0	0	0	research	Topic devoted	1	-1.07397	female	non-leading	part_time	Math and Earth Sciences	payed	DPS	Unemployed	0.84	1.17	0.28	1.15	0.84	0.52	married
1	1	1	1	1	0	0	0	0	0	0	research	Academic orientation	1	0.759985	female	non-leading	full_time	Engineering and technical sciences	free	returner	Employed in other position	0.63	0.32	-0.11	-0.66	-0.37	0.48	single
1	0	1	0	0	0	1	0	0	0	0	research	Unconscious motives	1	#N/A	male	non-leading	full_time	Engineering and technical sciences	free	returner	Employed outside the university	0.48	0.09	-0.03	1.47	1.2	0.65	single
1	1	0	0	0	1	0	0	0	0	0	non-research	Unconscious motives	1	#N/A	female	non-leading	full_time	Engineering and technical sciences	free	returner	Employed outside the university	1.05	0.1	0.72	1.35	1.07	0.6	married
1	1	1	1	1	1	1	1	1	0	0	research	Everything Everywhere All at Once	0	0.537484	female	non-leading	full_time	Engineering and technical sciences	free	DPS	Employed outside the university	-1.62	-0.8	1.47	-0.43	0.63	-1.85	married
1	0	1	0	0	0	0	0	0	0	0	research	Unconscious motives	1	0.282354	male	non-leading	part_time	Engineering and technical sciences	payed	returner	Employed outside the university	-0.24	-0.38	-0.14	-0.38	-1.46	0.69	married
1	0	1	1	1	1	0	0	1	0	0	research	Everything Everywhere All at Once	1	-1.07397	female	non-leading	full_time	Engineering and technical sciences	free	DPS	Employed in other position	0.19	-0.04	0.22	-0.42	0.54	0.88	married
1	0	1	1	1	0	0	0	0	0	0	non-research	Academic orientation	1	#N/A	male	non-leading	full_time	Humanities	free	interrupter	Unemployed	0.38	0.18	-1.31	0.29	-1.14	-1.34	married
1	0	1	1	0	0	0	0	0	0	0	research	Academic orientation	1	#N/A	female	non-leading	part_time	Math and Earth Sciences	payed	interrupter	Employed outside the university	0.31	-0.38	1.22	-0.42	0.67	0.56	married
1	0	0	0	1	1	0	0	0	0	0	research	Academic orientation	1	-0.356333	male	non-leading	full_time	Math and Earth Sciences	payed	DPS	Employed outside the university	0.94	-0.44	-0.4	-0.59	-1.41	-2.22	single
1	0	1	0	0	0	1	1	0	0	0	research	Unconscious motives	1	-0.642185	female	non-leading	full_time	Math and Earth Sciences	free	returner	Employed outside the university	1.25	-0.7	-0.92	-1.88	0.41	0.52	single
1	0	1	1	1	1	0	0	1	0	0	research	Everything Everywhere All at Once	1	-0.601958	male	non-leading	full_time	Humanities	free	interrupter	Employed in a research position	-0.07	-0.51	0.26	-1.79	0.01	0.34	single
1	0	0	0	0	0	0	0	0	0	0	research	Unconscious motives	1	#N/A	female	leading	full_time	Humanities	free	returner	Employed in a research position	-0.41	-0.41	1.12	0.93	0.74	0.06	single
1	0	1	1	0	0	0	1	1	0	0	research	Academic orientation	0	-0.210403	male	non-leading	full_time	Engineering and technical sciences	free	DPS	Employed in a research position	1.01	1.62	0.06	0.68	1	0.59	single
1	0	1	0	1	0	0	1	1	0	0	research	Topic devoted	#N/A	0.507233	female	non-leading	part_time	Humanities	payed	interrupter	Employed outside the university	-0.91	-0.4	1.18	-1.1	-1.19	-1.35	married
1	0	1	1	0	0	0	0	0	0	0	research	Academic orientation	1	-0.424155	female	leading	full_time	Engineering and technical sciences	free	interrupter	Employed in other position	-1.04	-0.2	0.73	0.36	0.38	0.78	married
1	0	0	0	0	1	0	0	0	0	0	non-research	Unconscious motives	1	0.743238	female	non-leading	full_time	Humanities	free	DPS	Employed in other position	0.44	-0.98	1.49	-1.71	-1.06	-0.31	single
0	0	1	1	1	1	0	0	0	0	0	research	Topic devoted	1	1.07894	male	non-leading	full_time	Engineering and technical sciences	free	DPS	Employed outside the university	1.1	3.08	0.79	1.24	0.96	0.54	single
1	0	0	0	0	1	1	0	1	0	0	research	Academic orientation	#N/A	0.704631	female	non-leading	full_time	Engineering and technical sciences	free	interrupter	Employed outside the university	1.13	0.14	0.65	-1	1.15	0.62	married
1	0	0	0	0	0	1	0	0	0	0	research	Unconscious motives	1	-1.07397	male	non-leading	full_time	Engineering and technical sciences	payed	DPS	Employed outside the university	-0.7	-0.13	0.5	0.23	-0.73	-0.63	single
1	0	0	0	1	1	0	0	0	0	0	research	Academic orientation	1	#N/A	female	non-leading	full_time	Humanities	payed	DPS	Employed in a research position	0.66	3.16	-0.35	1.49	0.9	0.53	single
1	0	1	1	0	1	0	0	1	0	0	research	Academic orientation	1	-0.453256	female	non-leading	full_time	Engineering and technical sciences	free	interrupter	Employed in a research position	-1.05	-0.97	1.58	-1.74	-0.4	-2.17	married
1	0	0	0	0	0	0	0	0	0	0	non-research	Unconscious motives	1	-0.837963	female	non-leading	part_time	Humanities	payed	returner	Employed in a research position	-0.16	1	-0.16	0.67	-0.28	-0.62	single
1	0	0	0	0	0	0	0	0	0	0	non-research	Unconscious motives	0	#N/A	female	non-leading	full_time	Math and Earth Sciences	free	DPS	Unemployed	-2.13	-0.53	-0.68	-1.9	-3.21	-3.39	married
1	0	1	0	0	0	0	0	0	0	0	research	Unconscious motives	1	-1.07397	female	non-leading	full_time	Math and Earth Sciences	free	interrupter	Employed in a research position	1.22	-0.2	-0.59	1.12	0.88	0.51	single
0	0	1	0	0	0	0	0	0	0	0	research	Unconscious motives	1	-1.07397	male	non-leading	full_time	Math and Earth Sciences	free	interrupter	Unemployed	0.03	0.48	0.22	0.66	1.07	0.69	married
1	0	0	0	1	0	0	0	0	1	0	non-research	Unconscious motives	1	0.282354	male	#N/A	full_time	Math and Earth Sciences	free	DPS	Employed in other position	-0.04	-0.61	-0.86	-0.53	-1.08	-0.38	single
1	0	0	0	0	0	0	0	0	0	0	non-research	Unconscious motives	1	0.315455	male	non-leading	full_time	Engineering and technical sciences	free	interrupter	Unemployed	-1.43	-0.91	0.93	-1.14	-0.07	0.77	married
1	0	1	1	1	1	0	0	0	0	0	research	Academic orientation	1	-0.385434	female	non-leading	full_time	Math and Earth Sciences	free	DPS	Employed in a research position	1.07	0.08	0.02	1.4	1.13	0.63	single
1	0	0	0	0	0	0	0	0	0	0	research	Unconscious motives	1	-1.07397	male	non-leading	full_time	Engineering and technical sciences	free	DPS	Employed in a research position	0.84	-0.29	-0.39	-0.28	0.03	0.94	married
0	0	1	1	1	0	0	0	0	0	0	research	Topic devoted	1	-0.597958	male	non-leading	full_time	Math and Earth Sciences	free	DPS	Employed in other position	0.76	1.33	-0.5	1.16	0.1	0.47	married
1	0	0	0	0	0	0	0	0	0	0	research	Unconscious motives	1	-1.07397	female	non-leading	full_time	Humanities	free	DPS	Employed in other position	0.56	-0.57	-1.33	0.5	-0.04	0.65	married
1	1	1	0	0	0	0	0	0	0	0	research	Unconscious motives	1	#N/A	female	non-leading	full_time	Humanities	free	interrupter	Employed in a research position	1.16	-0.2	0.82	1.19	0.91	0.53	married
0	1	0	0	0	0	0	0	0	0	0	non-research	Unconscious motives	0	#N/A	male	non-leading	full_time	Math and Earth Sciences	payed	DPS	Employed in other position	-1.27	-0.91	1.57	-1.57	-1.66	0.45	single
0	0	0	0	0	1	1	0	1	1	0	non-research	Unconscious motives	0	1.07894	male	non-leading	full_time	Humanities	free	DPS	Employed in other position	0.87	-0.66	0.51	-1.09	-2.01	0.15	single
1	0	0	1	1	1	0	0	1	0	0	research	Academic orientation	1	0.732112	female	non-leading	full_time	Engineering and technical sciences	free	interrupter	Employed in other position	0.64	-0.18	0.15	0.51	0.35	0.59	married
1	1	0	0	0	1	0	0	0	0	0	research	Unconscious motives	1	0.984864	female	non-leading	full_time	Social Sciences	free	returner	Employed in a research position	1.08	1.59	0.75	1.3	1.02	0.57	married
1	0	1	0	1	0	0	0	0	0	0	research	Topic devoted	1	-0.832343	male	non-leading	full_time	Math and Earth Sciences	free	DPS	Employed in a research position	-1.22	1.31	-1.75	0.32	-0.69	-0.53	single
1	0	1	0	0	0	0	0	0	0	0	research	Unconscious motives	1	-1.07397	male	non-leading	full_time	Humanities	free	returner	Employed outside the university	0.05	-0.43	0.44	-0.12	0.25	0.74	married
1	0	1	1	0	0	0	0	0	1	0	research	Academic orientation	1	0.944636	male	non-leading	full_time	Humanities	free	DPS	Employed in a research position	0.84	-0.04	0.04	-0.34	0.45	0.45	single
1	0	1	1	1	0	0	0	0	0	0	research	Academic orientation	1	-0.373079	female	non-leading	full_time	Math and Earth Sciences	free	DPS	Employed outside the university	0.22	-0.01	-0.93	1.27	-0.96	0.02	married
1	0	1	1	0	0	0	0	0	0	0	research	Academic orientation	1	-1.07397	female	non-leading	part_time	Humanities	payed	returner	Employed outside the university	1.22	-0.2	-0.59	1.12	0.88	0.51	married
1	0	1	1	0	0	0	0	0	0	0	research	Academic orientation	1	0.759985	female	non-leading	full_time	Engineering and technical sciences	free	DPS	Employed in other position	-0.11	-0.78	1.63	-0.98	0.3	0.52	married
1	0	1	0	1	0	0	0	1	0	0	research	Academic orientation	0	0.07545	male	non-leading	full_time	Engineering and technical sciences	free	DPS	Employed in a research position	1.1	3.08	0.79	1.24	0.96	0.54	single
1	0	1	0	0	0	1	0	0	0	0	research	Unconscious motives	1	-1.07397	male	non-leading	full_time	Engineering and technical sciences	payed	DPS	Employed outside the university	0.54	-0.61	0.65	0.07	-0.02	0.65	married
1	0	0	1	1	0	0	1	0	0	0	research	Academic orientation	1	-1.07397	female	non-leading	part_time	Humanities	payed	returner	Employed outside the university	1.96	-0.76	0.93	-0.79	-0.33	0.18	single
1	0	1	0	1	0	0	0	0	0	1	research	Topic devoted	1	-0.837963	female	leading	full_time	Math and Earth Sciences	free	DPS	Employed in a research position	-0.2	2.43	-1.61	0.24	0.23	0.58	married
1	0	1	0	0	0	0	1	1	0	0	research	Academic orientation	1	0.315455	female	leading	full_time	Math and Earth Sciences	free	DPS	Unemployed	0.85	0.68	-0.91	-0.13	-0.24	0.58	single
1	0	1	1	1	0	0	0	0	0	0	non-research	Academic orientation	0	1.66627	male	non-leading	full_time	Engineering and technical sciences	free	DPS	Employed in a research position	-0.9	-0.66	0.52	-1.58	0.11	0.11	single
1	0	0	1	0	0	0	0	0	0	0	research	Academic orientation	1	#N/A	female	non-leading	full_time	Engineering and technical sciences	free	interrupter	Employed in other position	0.55	-0.32	1.08	-0.48	-0.44	0.41	single
1	0	1	0	1	1	0	0	0	0	0	research	Topic devoted	1	-1.07397	male	non-leading	full_time	Engineering and technical sciences	free	DPS	Employed outside the university	0.89	0.89	-1.45	0.94	0.47	0.7	single
1	0	0	0	0	0	0	0	0	0	0	research	Unconscious motives	1	#N/A	female	non-leading	full_time	Engineering and technical sciences	free	interrupter	Employed outside the university	1	2.61	0.47	0.92	0.1	0.66	single
1	0	1	1	1	1	0	0	0	0	0	research	Academic orientation	1	-0.62706	male	leading	part_time	Humanities	payed	DPS	Employed in a research position	1.05	0.1	0.72	1.35	1.07	0.6	married
1	0	1	1	0	1	1	0	1	0	0	research	Academic orientation	1	0.743238	female	non-leading	part_time	Humanities	payed	DPS	Employed in a research position	1.13	0.08	-1.39	1.32	1.1	0.61	single
1	0	1	0	1	0	0	1	0	1	0	research	Topic devoted	1	#N/A	male	leading	full_time	Math and Earth Sciences	free	DPS	Employed in a research position	-0.05	1.37	0.12	0.2	0.5	0.25	single
1	0	0	1	0	1	0	0	0	0	0	research	Academic orientation	1	-0.149429	female	non-leading	full_time	Humanities	free	DPS	Employed in other position	0.64	-0.78	1.29	-0.09	0.08	0.39	single
1	0	0	1	0	1	0	0	1	0	0	non-research	Academic orientation	0	1.89666	female	non-leading	full_time	Social Sciences	free	DPS	Employed in a research position	0.85	-0.28	0.79	-0.05	0.04	0.54	single
1	0	0	0	0	0	0	0	1	1	0	research	Unconscious motives	0	0.07545	male	leading	full_time	Social Sciences	payed	DPS	Employed in other position	-0.51	-0.85	-1.06	-0.83	-1.88	0.32	married
1	0	0	0	0	0	0	0	0	0	0	research	Unconscious motives	1	-0.631059	female	non-leading	full_time	Social Sciences	free	DPS	Employed in other position	0.86	-0.93	-0.08	-1.07	-0.47	0.16	single
1	0	1	1	0	1	0	0	0	0	0	research	Academic orientation	1	0.472511	female	leading	full_time	Humanities	free	interrupter	Employed outside the university	1.09	-0.49	1.05	0.7	0.18	0.39	single
0	0	0	0	0	0	0	0	0	1	0	research	Unconscious motives	1	-0.837963	female	leading	full_time	Humanities	free	DPS	Employed in a research position	0.49	-0.23	0.15	0.19	0.53	0.73	married
1	0	1	1	1	0	0	0	0	0	0	research	Academic orientation	1	-0.849089	female	non-leading	full_time	Engineering and technical sciences	free	DPS	Employed outside the university	0.19	-0.47	-0.39	0.4	0.85	0.54	single
1	0	1	1	1	1	0	0	0	0	0	research	Academic orientation	1	-1.07397	female	non-leading	full_time	Humanities	free	interrupter	Employed in a research position	0.47	-0.74	-0.31	-1.13	-0.6	0.37	single
1	0	1	0	0	0	0	0	0	0	0	research	Unconscious motives	1	-0.180151	female	non-leading	part_time	Social Sciences	payed	DPS	Employed outside the university	1.43	0.38	0.07	0.53	0.55	0.5	single
1	0	0	0	0	0	0	0	0	0	0	research	Unconscious motives	1	0.759985	female	leading	part_time	Social Sciences	payed	DPS	Employed outside the university	-0.18	-0.25	0.34	0.97	0.85	0.51	married
1	0	1	1	0	0	0	0	0	0	0	research	Academic orientation	1	-1.07397	female	non-leading	full_time	Engineering and technical sciences	free	DPS	Employed in other position	1.22	-0.5	-0.48	0.47	0.77	0.5	married
1	0	1	1	1	0	0	0	0	0	0	research	Academic orientation	1	#N/A	female	leading	part_time	Humanities	payed	returner	Employed outside the university	-0.68	0.51	0.62	1.27	0.79	0.54	married
1	0	0	1	1	0	0	0	1	0	0	research	Academic orientation	1	-1.07397	female	non-leading	full_time	Math and Earth Sciences	free	DPS	Employed outside the university	-0.67	0.42	-0.65	-0.25	0.58	0.55	married
1	0	1	0	0	0	0	0	1	0	1	research	Unconscious motives	1	0.328202	male	non-leading	full_time	Humanities	free	interrupter	Employed outside the university	0.06	-0.26	0.25	-0.04	0.12	0.59	single
1	0	1	0	1	0	0	0	1	0	0	research	Academic orientation	1	0.07545	female	leading	full_time	Math and Earth Sciences	free	DPS	Unemployed	1.05	1.46	0.75	1.3	1.03	0.66	single
0	1	0	0	1	0	1	0	0	0	0	non-research	Unconscious motives	1	0.282354	female	non-leading	full_time	Humanities	free	interrupter	Employed outside the university	0.64	-0.62	1.31	-0.49	0.04	0.64	married
0	0	0	0	0	0	0	0	0	1	0	research	Unconscious motives	0	0.507233	male	leading	full_time	Math and Earth Sciences	free	DPS	Employed outside the university	-0.8	-0.3	0.53	-1.67	0.79	-0.57	single
1	0	1	1	0	1	0	0	1	0	0	research	Academic orientation	1	#N/A	female	non-leading	full_time	Social Sciences	payed	DPS	Employed in a research position	0.57	-0.16	-0.67	-0.48	1.05	0.6	single
1	0	1	1	1	1	0	0	0	0	0	research	Academic orientation	#N/A	2.37429	female	non-leading	full_time	Social Sciences	payed	DPS	Employed in a research position	1.15	2.43	0.07	1.15	0.91	0.47	single
1	0	1	1	1	1	0	0	1	1	0	research	Everything Everywhere All at Once	0	0.316683	male	non-leading	full_time	Social Sciences	payed	DPS	Unemployed	-2.4	-0.69	-0.1	-0.68	-0.46	-1.86	single
1	0	0	1	0	1	0	0	0	0	0	research	Academic orientation	1	-1.07397	female	leading	full_time	Math and Earth Sciences	free	interrupter	Employed in a research position	0.33	-0.22	0.89	0.82	0.5	0.75	single
1	0	1	1	1	0	0	0	0	0	0	research	Academic orientation	1	-0.391054	female	non-leading	full_time	Social Sciences	payed	returner	Employed outside the university	-2.34	-0.75	-0.13	-1.09	-1.82	-0.45	married
1	0	1	1	0	1	1	0	0	0	0	research	Academic orientation	1	-1.07397	male	non-leading	full_time	Math and Earth Sciences	free	DPS	Employed outside the university	1.14	1.59	-0.65	1.22	1	0.56	single
1	0	1	0	1	0	0	0	0	0	1	research	Topic devoted	1	-1.07397	female	non-leading	full_time	Math and Earth Sciences	free	DPS	Employed in other position	0.41	-0.29	0.35	-0.1	0.94	0.57	married
1	0	1	0	0	1	0	0	0	0	0	research	Academic orientation	0	0.714137	male	leading	full_time	Math and Earth Sciences	free	DPS	Employed in a research position	-0.81	-0.43	1.34	-0.87	0.77	0.02	married
1	0	0	1	0	1	1	0	1	0	0	research	Academic orientation	1	0.518359	female	leading	full_time	Math and Earth Sciences	free	DPS	Employed in a research position	1	1.46	-0.65	0.74	1.06	0.7	married
1	0	0	1	1	1	0	0	0	0	0	research	Academic orientation	1	#N/A	female	non-leading	full_time	Math and Earth Sciences	free	interrupter	Employed in a research position	-0.83	-0.25	-0.71	-0.11	0.68	-0.61	married
1	0	1	0	1	0	1	0	0	0	0	research	Topic devoted	1	0.282354	male	non-leading	full_time	Engineering and technical sciences	free	interrupter	Employed outside the university	1.05	-0.65	1.2	0.81	-0.01	0.61	single
0	1	0	0	0	0	1	0	0	0	0	non-research	Unconscious motives	1	-1.07397	male	non-leading	full_time	Engineering and technical sciences	free	DPS	Employed outside the university	0.42	-0.39	-1.7	1.27	-0.92	0.43	single
1	0	1	1	1	0	0	0	0	0	0	research	Academic orientation	1	#N/A	female	leading	full_time	Math and Earth Sciences	free	DPS	Employed in a research position	-0.27	-0.33	-0.14	-1.72	0.09	0.64	married
1	0	0	1	0	0	0	0	1	0	0	non-research	Academic orientation	1	-1.07397	female	non-leading	full_time	Social Sciences	payed	returner	Employed outside the university	0.06	-0.68	0.52	1.22	-0.27	0.77	married
1	0	1	1	0	0	0	0	0	0	0	research	Academic orientation	1	-1.07397	male	non-leading	full_time	Engineering and technical sciences	free	interrupter	Employed in other position	0.51	-0.5	-1.23	-0.33	0.35	-0.09	married
1	0	0	0	0	0	0	0	0	0	0	research	Unconscious motives	1	-0.149429	female	non-leading	part_time	Social Sciences	payed	interrupter	Employed in a research position	1.44	0.28	0.94	0.71	0.23	0.42	married
1	0	1	1	1	1	0	0	0	0	0	research	Academic orientation	1	-0.631059	male	non-leading	part_time	Humanities	payed	returner	Employed outside the university	0.65	-0.55	-0.32	0.98	0.23	0.07	married
1	0	1	0	0	0	0	0	1	0	0	non-research	Academic orientation	1	0.311455	female	non-leading	part_time	Humanities	payed	returner	Employed outside the university	-0.07	-0.71	-0.13	0.76	-1	0.54	single
1	0	1	1	0	0	0	0	0	0	0	research	Academic orientation	1	-0.360332	female	non-leading	part_time	Social Sciences	payed	interrupter	Employed outside the university	1.08	-0.24	0.2	0.12	0.46	0.7	married
1	0	1	1	0	0	0	0	0	0	0	research	Academic orientation	1	-1.07397	female	leading	full_time	Math and Earth Sciences	free	DPS	Employed in a research position	-0.05	1.51	0.15	0.62	1.09	0.71	single
1	0	1	0	1	0	0	0	1	0	0	research	Academic orientation	1	0.0878045	male	leading	full_time	Math and Earth Sciences	free	DPS	Employed in a research position	1.33	-0.26	-1.26	-0.63	0.01	-0.28	single
1	0	1	0	1	0	0	0	0	0	0	non-research	Topic devoted	1	-0.833963	female	non-leading	full_time	Social Sciences	free	returner	Employed outside the university	-0.29	-0.81	0.16	-0.8	-0.18	-1.22	single
1	0	0	0	0	0	0	0	0	0	0	non-research	Unconscious motives	1	0.999989	female	non-leading	part_time	Social Sciences	payed	interrupter	Employed in a research position	-0.86	0	1.55	-1.11	0.08	0.76	married
1	0	1	1	0	1	1	0	0	0	0	research	Academic orientation	1	-0.402181	female	non-leading	full_time	Social Sciences	free	DPS	Unemployed	0.55	0.11	0.13	-0.41	1.23	0.72	single
1	0	1	1	0	0	0	0	1	0	0	research	Academic orientation	1	-0.849089	female	non-leading	full_time	Social Sciences	free	interrupter	Unemployed	0.06	0.57	1.26	-0.23	0.28	0.8	married
1	0	1	1	0	0	0	0	0	0	0	research	Academic orientation	1	-0.867064	female	non-leading	full_time	Engineering and technical sciences	free	DPS	Employed in a research position	1.13	0.08	-1.39	1.32	1.1	0.61	married
1	1	1	0	0	1	1	0	0	0	0	research	Unconscious motives	0	1.4469	female	non-leading	part_time	Humanities	payed	returner	Employed in other position	-1.23	-0.93	1.49	-0.97	-1.66	-2	single
1	0	1	0	1	0	0	0	0	0	0	research	Topic devoted	1	-0.609085	male	leading	full_time	Math and Earth Sciences	free	DPS	Employed in a research position	1.25	-0.17	0.81	-0.68	-0.3	-1.37	single
1	0	0	0	0	0	0	0	0	0	0	research	Unconscious motives	1	0.026753	male	non-leading	full_time	Math and Earth Sciences	payed	DPS	Employed in a research position	-0.95	-0.25	0.43	-1.97	0	0.34	single
1	0	1	1	1	1	0	0	1	0	0	research	Everything Everywhere All at Once	1	-0.356333	female	non-leading	full_time	Social Sciences	free	returner	Employed outside the university	-0.29	-0.81	0.16	-0.8	-0.18	-1.22	married
1	0	0	1	0	1	0	0	1	0	0	research	Academic orientation	1	0.518359	female	leading	full_time	Humanities	free	DPS	Employed in other position	0.7	-0.79	0.43	-1.25	-0.67	0.45	married
1	0	1	1	1	0	0	0	0	0	0	research	Academic orientation	1	0.489258	female	leading	part_time	Social Sciences	payed	returner	Employed outside the university	-0.91	-0.79	1.54	0.49	0.46	-0.74	single
1	0	1	0	0	0	0	0	0	0	0	research	Unconscious motives	1	-1.07397	male	non-leading	full_time	Engineering and technical sciences	free	DPS	Employed in other position	1.42	0.15	-2.23	1.15	-0.08	0.41	single
0	0	0	0	1	0	0	0	0	0	0	research	Unconscious motives	1	#N/A	female	non-leading	full_time	Humanities	free	returner	Employed outside the university	0.82	-0.78	1.32	-1.89	0.31	0.5	single
1	0	0	0	0	0	0	0	0	0	0	non-research	Unconscious motives	0	1.43177	female	leading	full_time	Humanities	free	interrupter	Employed in other position	-0.43	-0.88	1.64	-1.05	-0.59	-1.34	married
1	0	1	1	1	0	0	0	1	0	1	research	Topic devoted	1	-0.149429	female	leading	full_time	Math and Earth Sciences	free	DPS	Employed in other position	0.66	0.2	-1.12	1.48	0.93	0.54	married
1	0	0	0	0	0	0	0	1	1	0	research	Unconscious motives	1	1.68452	male	leading	full_time	Engineering and technical sciences	free	DPS	Employed in a research position	-0.54	0.67	-0.89	-1.34	0.42	-0.66	single
1	0	1	0	1	0	1	0	0	0	0	non-research	Topic devoted	0	-0.833963	male	leading	full_time	Math and Earth Sciences	free	interrupter	Employed outside the university	0.51	-0.2	1.05	-0.56	0.47	0.75	married
1	0	0	0	1	0	0	0	1	0	0	research	Academic orientation	0	0.775111	male	leading	full_time	Humanities	free	DPS	Employed outside the university	0.25	-0.72	0.51	-0.82	0.06	0.31	single
1	0	1	0	0	1	0	0	1	0	0	research	Academic orientation	1	0.510004	female	leading	full_time	Social Sciences	free	DPS	Unemployed	-0.26	-0.68	1.36	-1.63	0.08	0.66	married
1	0	0	0	0	0	1	1	0	0	0	non-research	Unconscious motives	0	2.37429	male	leading	full_time	Engineering and technical sciences	free	DPS	Employed in other position	-0.13	-0.3	-1.25	-0.08	-0.6	-1.22	single
1	0	0	1	0	1	0	0	1	0	0	research	Academic orientation	0	0.763984	female	leading	full_time	Humanities	free	interrupter	Employed in other position	-0.3	-0.7	1.39	-0.46	0.04	0.65	married
1	0	1	1	0	1	0	0	0	0	0	research	Academic orientation	1	-1.07397	female	non-leading	full_time	Social Sciences	payed	DPS	Employed in a research position	1.05	0.1	0.72	1.35	1.07	0.6	married
1	0	1	0	1	0	1	0	0	1	0	research	Topic devoted	1	0.507233	male	non-leading	full_time	Social Sciences	payed	DPS	Employed outside the university	0.68	-0.42	-0.21	-0.31	0.1	0.67	married
0	1	1	1	0	0	0	0	0	0	0	research	Unconscious motives	1	0.29348	female	leading	full_time	Engineering and technical sciences	free	DPS	Employed outside the university	1.47	3	0.72	1.05	0.52	0.39	single
0	0	0	1	0	0	0	0	1	0	0	non-research	Academic orientation	1	1.22487	male	leading	full_time	Humanities	free	DPS	Employed in other position	-0.42	-0.56	0.48	-0.42	0.36	-0.68	single
1	0	1	1	1	0	0	0	0	0	0	research	Academic orientation	1	0.00762788	male	leading	full_time	Humanities	free	interrupter	Employed outside the university	-1.79	-0.83	0.85	0.78	0.13	-1.69	single
1	0	0	0	0	0	1	0	0	0	0	research	Unconscious motives	1	-0.867064	male	non-leading	part_time	Social Sciences	payed	returner	Employed outside the university	-0.62	-0.56	0.84	-0.31	0.46	0.47	married
1	0	1	0	1	1	0	0	1	0	0	research	Academic orientation	1	-1.07397	female	leading	full_time	Math and Earth Sciences	free	interrupter	Employed in a research position	0.58	2.02	0.96	-0.27	0.71	0.49	single
1	0	0	0	1	0	0	0	0	0	0	research	Unconscious motives	0	-0.149429	male	leading	full_time	Math and Earth Sciences	free	DPS	Employed outside the university	0.18	-0.29	1.01	-1.08	-0.34	-3.37	married
1	0	1	1	1	0	0	0	0	0	0	research	Academic orientation	1	0.282354	female	non-leading	full_time	Humanities	free	DPS	Employed in other position	-0.02	-0.2	0.38	0.12	0.72	0.02	married
1	0	1	1	1	0	0	0	0	0	0	research	Academic orientation	1	#N/A	female	non-leading	full_time	Humanities	free	returner	Employed outside the university	1.4	-0.34	0.17	1.1	-0.02	0.54	married
0	0	1	0	0	0	1	0	1	1	0	non-research	Unconscious motives	0	1.6829	male	non-leading	full_time	Engineering and technical sciences	free	DPS	Employed outside the university	-1.79	-0.43	1.22	-1.08	0.45	0.01	single
0	0	1	0	0	0	0	0	0	0	0	non-research	Unconscious motives	1	-1.07397	female	non-leading	part_time	Humanities	payed	returner	Employed outside the university	-1.32	-0.71	-1.03	-0.48	-0.17	-1.21	married
1	0	0	0	1	0	0	0	0	0	0	non-research	Unconscious motives	1	0.282354	male	non-leading	full_time	Engineering and technical sciences	free	DPS	Employed in a research position	0.04	-0.27	-0.78	0.75	-0.96	0.5	single
0	0	1	0	0	0	0	0	0	0	0	research	Unconscious motives	1	0.984864	female	non-leading	part_time	Math and Earth Sciences	payed	interrupter	Employed outside the university	0.09	-0.58	-0.83	-0.84	0.11	0.46	married
1	0	1	0	1	0	0	0	0	0	0	research	Topic devoted	1	-0.832343	male	non-leading	full_time	Math and Earth Sciences	free	returner	Unemployed	-0.21	-0.05	-1.88	0.33	-0.62	-1.34	single
1	0	0	0	0	1	0	0	1	0	0	research	Academic orientation	#N/A	-1.07397	female	leading	full_time	Math and Earth Sciences	free	DPS	Employed outside the university	-2.3	0.03	-1.67	-0.9	0	-0.44	single
1	0	0	0	0	0	1	0	0	0	0	non-research	Unconscious motives	1	1.69965	female	leading	full_time	Math and Earth Sciences	free	interrupter	Employed outside the university	-0.64	-0.41	1.33	-0.11	0.3	-1.03	married
1	1	0	0	0	0	0	0	0	0	0	research	Unconscious motives	1	0.0243746	female	leading	full_time	Social Sciences	free	returner	Employed outside the university	-1.88	0.81	1.28	0.13	-0.34	0.58	single
1	0	1	1	1	0	0	0	0	0	0	research	Academic orientation	1	-0.631059	male	leading	full_time	Math and Earth Sciences	free	interrupter	Employed in other position	-0.41	-0.39	-1.98	0.74	-0.44	0.49	married
1	0	0	0	0	0	0	0	0	0	0	non-research	Unconscious motives	0	-0.149429	male	non-leading	full_time	Social Sciences	free	DPS	Employed outside the university	-2.19	-0.46	-1.56	-0.03	-1.63	-2.41	single
1	0	1	1	0	1	1	0	1	0	0	research	Academic orientation	1	-0.832343	male	leading	full_time	Social Sciences	free	DPS	Employed in other position	0.22	0.84	-1.34	-0.64	0.17	0.06	single
1	0	0	1	0	0	0	0	1	0	0	research	Academic orientation	1	#N/A	female	non-leading	part_time	Social Sciences	payed	returner	Employed outside the university	-0.43	-0.79	-0.34	0.85	-2.76	-1.32	single
1	0	1	0	1	1	0	0	1	1	0	research	Everything Everywhere All at Once	1	-1.07397	male	leading	full_time	Math and Earth Sciences	free	DPS	Employed in a research position	0.1	-0.37	-1.13	0.38	0.56	0.48	single
1	0	0	0	1	1	1	0	0	0	0	research	Academic orientation	0	-0.833963	female	leading	full_time	Humanities	free	interrupter	Employed outside the university	-0.97	-0.49	0.52	0.96	-1.37	-0.13	single
1	0	1	1	1	0	0	0	0	0	0	research	Academic orientation	#N/A	0.747237	female	leading	full_time	Humanities	free	DPS	Unemployed	-0.93	-0.76	0.59	-2.09	-1.28	-1.28	single
1	0	0	0	0	0	0	0	0	0	0	research	Unconscious motives	1	#N/A	female	leading	full_time	Math and Earth Sciences	free	returner	Employed outside the university	-0.49	-0.39	1.09	-0.74	0.83	0.13	married
1	0	1	1	1	1	0	0	0	0	0	research	Academic orientation	1	#N/A	female	leading	full_time	Humanities	free	DPS	Employed in other position	-0.83	0.82	-0.4	0.08	-1.39	-0.66	single
1	0	1	1	0	1	0	0	1	0	0	research	Academic orientation	1	-1.07397	female	leading	full_time	Humanities	payed	returner	Employed in a research position	0.31	-0.38	1.22	-0.42	0.67	0.56	single
1	0	0	0	1	0	1	0	0	1	0	non-research	Unconscious motives	1	-0.837963	male	leading	full_time	Social Sciences	payed	interrupter	Employed outside the university	-0.24	-0.7	-0.02	-0.53	0.02	0.63	single
1	0	0	0	0	0	0	0	0	0	0	research	Unconscious motives	1	-0.867064	female	non-leading	full_time	Humanities	free	returner	Employed outside the university	-0.55	-0.64	1.23	-0.77	0.78	0.55	single
1	0	1	1	0	1	0	0	0	0	0	research	Academic orientation	1	0.0574752	female	non-leading	full_time	Math and Earth Sciences	free	DPS	Employed in a research position	0.12	-0.39	-1.05	-0.24	0.01	0.56	single
1	0	1	0	0	0	0	0	0	0	0	research	Unconscious motives	1	-0.642185	male	leading	full_time	Math and Earth Sciences	free	DPS	Employed in a research position	0.56	1.63	0.93	1.17	1.07	-0.03	married
1	0	1	1	0	0	0	0	0	0	0	research	Academic orientation	1	-0.597958	male	non-leading	full_time	Humanities	free	DPS	Employed outside the university	0.54	1.19	1.17	0.24	0.7	0.6	single
1	0	1	1	0	0	0	0	0	0	0	research	Academic orientation	1	-1.07397	female	non-leading	part_time	Social Sciences	payed	DPS	Employed outside the university	0.7	1.28	-0.15	-0.06	0.61	0.51	married
0	0	0	1	0	0	1	0	0	0	0	non-research	Unconscious motives	#N/A	2.13828	male	non-leading	full_time	Math and Earth Sciences	free	interrupter	Employed in a research position	0.8	0.36	0.56	1.61	-0.26	0.59	single
1	0	0	1	0	1	0	0	1	0	0	research	Academic orientation	1	0.07545	female	non-leading	full_time	Math and Earth Sciences	free	interrupter	Employed in other position	0.01	-0.3	-0.24	-0.34	0.25	0.71	married
1	0	0	0	0	0	0	0	0	0	0	research	Unconscious motives	#N/A	0.813831	male	non-leading	part_time	Math and Earth Sciences	payed	interrupter	Unemployed	-0.59	1.14	-0.48	-0.55	-1.29	-1.37	married
1	0	1	1	1	1	1	0	1	0	0	research	Everything Everywhere All at Once	1	-1.07397	female	non-leading	part_time	Humanities	payed	returner	Employed outside the university	1.12	-0.86	-0.91	-1.48	-0.3	0.26	single
1	0	0	1	1	0	0	0	0	0	0	research	Academic orientation	0	#N/A	female	non-leading	part_time	Humanities	payed	returner	Employed outside the university	-1.89	-0.81	-0.89	-1.39	-2.31	-2.52	married
1	0	1	0	1	0	0	0	0	0	0	research	Topic devoted	0	-0.17853	female	leading	full_time	Math and Earth Sciences	free	DPS	Employed in other position	-0.25	-0.25	0.88	-1.15	1.03	0.05	married
1	0	1	1	1	0	0	0	0	0	0	non-research	Academic orientation	1	0.573434	female	leading	full_time	Math and Earth Sciences	free	DPS	Employed outside the university	-0.98	-0.95	-0.33	-0.94	-1.2	0.32	married
1	0	1	1	0	1	0	0	0	0	0	research	Academic orientation	1	-0.435281	female	leading	full_time	Math and Earth Sciences	free	interrupter	Employed in a research position	-0.26	-0.03	0.36	-0.55	0.55	0.9	single
1	0	1	1	1	1	0	0	1	0	0	research	Everything Everywhere All at Once	1	0.714137	female	leading	full_time	Humanities	free	DPS	Employed in other position	-0.43	-0.68	0.52	-0.84	0.76	-0.53	single
1	0	0	1	0	0	1	0	1	0	0	research	Academic orientation	#N/A	-0.642185	male	leading	full_time	Humanities	free	interrupter	Employed outside the university	-0.88	-0.76	0.6	-0.73	0.39	-0.01	married
1	0	0	0	0	1	0	0	0	0	0	research	Unconscious motives	1	0.0865765	male	leading	full_time	Math and Earth Sciences	free	DPS	Employed in a research position	-0.27	-0.06	-1.07	-1.39	0.97	0.68	married
1	0	1	1	0	1	0	1	0	0	0	research	Academic orientation	1	-0.40056	male	leading	full_time	Humanities	free	returner	Employed outside the university	0.72	2.88	-0.32	0.87	0.66	0.54	married
1	0	1	0	0	1	1	0	1	0	1	research	Everything Everywhere All at Once	#N/A	-0.395054	male	leading	full_time	Engineering and technical sciences	free	DPS	Employed outside the university	-0.5	-0.24	-2.09	-0.3	-1.06	0.49	married
0	0	0	0	0	0	0	0	0	1	0	non-research	Unconscious motives	0	1.03309	male	leading	full_time	Math and Earth Sciences	free	DPS	Employed outside the university	-1.28	-0.89	-0.77	-1.4	-0.69	-1.31	married
1	1	1	0	0	0	0	0	0	0	0	research	Unconscious motives	1	0.0407285	female	non-leading	full_time	Math and Earth Sciences	free	interrupter	Unemployed	0.49	0.23	1.37	-1.01	0.1	0.03	married
1	0	1	1	1	1	0	0	0	0	0	research	Academic orientation	0	-1.07397	female	leading	full_time	Math and Earth Sciences	free	DPS	Employed in a research position	-0.49	0.32	-2.13	-0.61	-0.16	-1.1	married
1	0	1	1	1	1	0	0	1	0	0	research	Everything Everywhere All at Once	1	-0.395054	male	non-leading	full_time	Humanities	free	DPS	Employed in other position	0.24	0.12	-1.14	-0.26	0.12	0.62	single
1	0	1	1	1	0	0	0	1	0	0	research	Academic orientation	1	-0.389433	female	non-leading	full_time	Math and Earth Sciences	free	returner	Employed in other position	-2.37	-0.31	-0.35	-0.95	-0.21	0.63	married
1	0	1	1	1	1	0	0	0	0	0	research	Academic orientation	1	-1.07397	female	leading	full_time	Humanities	free	returner	Employed outside the university	1.23	-0.22	-0.62	0.11	1.05	0.59	married
1	0	1	0	1	1	0	1	1	0	0	research	Everything Everywhere All at Once	1	0.07545	female	leading	full_time	Engineering and technical sciences	free	returner	Unemployed	-0.4	-0.83	0.11	-2.07	-1.34	0.49	single
0	0	0	0	0	0	1	0	0	0	0	non-research	Unconscious motives	0	2.37429	female	leading	full_time	Humanities	free	interrupter	Employed outside the university	-0.31	-0.68	1.31	0.17	0.59	0.57	single
0	0	0	0	0	1	0	0	0	0	0	research	Unconscious motives	0	-0.395054	male	leading	full_time	Humanities	free	DPS	Unemployed	-0.13	-0.88	1.29	-0.82	-0.85	0.52	single
0	1	1	0	0	0	0	0	0	1	0	non-research	Unconscious motives	0	-0.365952	male	non-leading	part_time	Social Sciences	payed	DPS	Employed outside the university	-1.75	-0.64	-2.23	-1.8	-2.37	-1.96	single
1	0	0	1	0	0	0	0	1	0	0	research	Academic orientation	1	-1.07397	female	non-leading	full_time	Math and Earth Sciences	free	returner	Employed in a research position	0.04	-0.15	-0.58	0.79	0.28	0.58	married
1	0	0	0	1	1	0	0	1	0	0	research	Academic orientation	0	0.07545	female	non-leading	full_time	Math and Earth Sciences	free	DPS	Employed in a research position	-1.08	1.73	-0.82	1.02	-0.25	0.74	single
1	0	1	1	1	1	0	0	1	1	1	research	Everything Everywhere All at Once	1	-0.418535	male	non-leading	full_time	Engineering and technical sciences	free	DPS	Employed in a research position	0.04	0.06	0.24	1.72	0.96	-0.49	single
0	0	0	0	1	0	0	0	0	1	0	non-research	Unconscious motives	0	1.44813	male	leading	full_time	Math and Earth Sciences	free	DPS	Employed outside the university	-1.89	-0.68	-0.58	-1.03	-1.01	-3.49	single
1	0	0	0	1	0	0	0	0	0	0	non-research	Unconscious motives	1	-0.356333	male	non-leading	full_time	Math and Earth Sciences	free	returner	Employed outside the university	-0.29	-0.31	-2.21	-0.01	-1.58	0.09	married
0	1	1	1	0	0	0	0	0	0	0	research	Unconscious motives	1	0.07545	female	leading	full_time	Math and Earth Sciences	free	returner	Employed outside the university	0.93	-0.08	-1.78	0.19	-0.79	0.49	married
1	0	0	1	0	1	0	0	0	0	0	research	Academic orientation	1	-1.07397	male	non-leading	full_time	Humanities	free	interrupter	Employed outside the university	0.01	-0.42	-2.15	-1.6	-1.13	0.43	married
1	0	1	1	1	1	0	1	1	0	0	research	Everything Everywhere All at Once	1	-1.07397	female	non-leading	full_time	Math and Earth Sciences	free	DPS	Employed in other position	1.05	0.78	0.74	1.33	1.05	0.63	single
1	0	0	0	1	0	1	0	0	0	0	research	Unconscious motives	0	-0.149429	female	leading	full_time	Social Sciences	payed	DPS	Employed outside the university	0.89	-0.57	-1.12	-1.75	-0.62	0.42	single
1	0	1	0	1	1	0	0	1	0	0	research	Academic orientation	1	-1.07397	male	leading	full_time	Math and Earth Sciences	free	DPS	Employed in a research position	0.77	-0.1	-1.02	1.32	0.77	0.47	single
1	0	1	0	0	0	0	0	0	0	0	research	Unconscious motives	0	2.37429	female	non-leading	full_time	Humanities	free	interrupter	Employed in a research position	-0.53	0.96	1.15	0.39	0.75	0.17	single
0	0	1	1	1	0	0	0	0	0	0	research	Topic devoted	1	-1.07397	female	leading	full_time	Humanities	free	DPS	Unemployed	1.78	0.32	0.71	0.29	0.05	0.31	single
1	0	0	0	0	1	0	0	0	0	0	research	Unconscious motives	1	0.298708	female	non-leading	full_time	Social Sciences	payed	DPS	Employed outside the university	-0.27	-0.36	1.17	-0.35	0.74	0.58	married
1	0	1	1	1	0	0	1	1	0	0	non-research	Academic orientation	0	1.90228	female	leading	full_time	Math and Earth Sciences	free	DPS	Employed outside the university	-1.44	-0.17	1.56	-1.26	-0.35	0.62	single
0	1	0	0	0	0	0	0	0	0	0	non-research	Unconscious motives	0	#N/A	female	non-leading	part_time	Humanities	payed	interrupter	Employed outside the university	-0.49	-0.36	0.17	-1.4	-0.08	-0.12	married
1	0	1	1	0	0	0	0	0	0	0	research	Academic orientation	1	1.22487	female	non-leading	part_time	Humanities	payed	DPS	Employed in a research position	-1.65	-0.73	-1.1	-1.11	0.14	-1.45	married
1	0	1	1	1	1	0	1	1	0	0	research	Everything Everywhere All at Once	1	-0.402181	male	leading	full_time	Math and Earth Sciences	free	DPS	Employed outside the university	-1.17	-0.46	0.55	-0.26	0.82	-1.24	single
1	0	1	0	1	1	0	0	0	1	1	research	Topic devoted	1	-1.07397	male	non-leading	full_time	Engineering and technical sciences	free	DPS	Employed in a research position	-0.66	-0.05	-0.05	0.92	0.32	0.82	single
1	1	1	0	0	0	0	0	0	1	0	non-research	Unconscious motives	1	0.988863	male	non-leading	full_time	Engineering and technical sciences	payed	DPS	Employed outside the university	-0.84	-0.36	-1.25	0.55	0.12	-0.5	married
1	0	0	0	0	0	1	0	0	1	0	research	Unconscious motives	0	-1.07397	male	non-leading	full_time	Engineering and technical sciences	payed	DPS	Employed outside the university	0.42	-0.57	-1	-1.18	0.65	0.47	married
0	0	0	1	1	0	0	0	0	0	0	research	Unconscious motives	1	-1.07397	female	non-leading	full_time	Math and Earth Sciences	free	DPS	Employed outside the university	-0.97	-0.09	-1.65	1.66	-0.28	-1.2	married
1	0	1	0	0	0	0	0	0	0	0	non-research	Unconscious motives	1	2.37429	female	non-leading	part_time	Humanities	payed	returner	Employed outside the university	-0.23	-1.04	0.15	-2.4	-0.42	-1.57	married
1	0	1	1	0	0	0	0	0	0	0	research	Academic orientation	1	#N/A	female	non-leading	full_time	Engineering and technical sciences	free	returner	Employed in a research position	0.2	-0.43	-0.03	0.73	0.08	0.68	married
0	0	0	0	0	0	0	0	1	0	0	research	Unconscious motives	1	-1.07397	female	non-leading	full_time	Social Sciences	free	DPS	Employed outside the university	0.24	-0.34	-1.34	-0.06	0.04	0.65	married
1	0	1	0	1	0	1	0	0	0	0	research	Topic devoted	1	-0.40056	male	non-leading	part_time	Humanities	payed	DPS	Employed outside the university	0.27	-0.4	1.26	0.75	0.63	0.55	married
0	0	0	0	0	0	0	0	0	1	1	non-research	Unconscious motives	0	-0.353954	male	non-leading	full_time	Engineering and technical sciences	free	interrupter	Unemployed	-0.04	-0.47	0.96	0.59	0.95	-0.58	single
1	0	1	0	1	1	1	1	1	1	0	research	Everything Everywhere All at Once	1	-1.07397	female	non-leading	full_time	Engineering and technical sciences	free	DPS	Employed in a research position	1.05	0.1	0.72	1.35	1.07	0.6	single
1	0	1	1	0	0	0	0	0	0	0	research	Academic orientation	1	#N/A	female	non-leading	part_time	Social Sciences	payed	returner	Employed in other position	0.91	-0.29	-1.2	-0.04	0.91	0.54	single
1	0	1	1	1	1	0	0	0	0	0	research	Academic orientation	0	0.268379	female	leading	full_time	Social Sciences	free	interrupter	Employed in a research position	-1.85	-0.17	-0.85	-1.53	0.34	0.42	married
1	0	0	0	0	0	0	0	0	0	0	research	Unconscious motives	1	-1.07397	female	non-leading	part_time	Humanities	payed	interrupter	Employed in a research position	-0.03	0.18	0.54	-0.46	-0.2	0.63	married
1	0	1	0	1	0	0	0	0	0	0	non-research	Topic devoted	0	0.987242	female	non-leading	full_time	Social Sciences	free	DPS	Employed outside the university	0.14	-0.05	1.16	-0.26	0.88	0.02	single
1	0	1	1	1	1	1	0	1	0	0	research	Everything Everywhere All at Once	0	-0.217251	male	non-leading	part_time	Social Sciences	payed	DPS	Employed outside the university	0.89	1.19	-0.55	1	-0.08	0.49	married
1	0	0	1	0	0	0	0	1	0	0	research	Academic orientation	1	-0.182529	female	non-leading	full_time	Math and Earth Sciences	free	DPS	Employed in other position	1.13	0.08	-1.39	1.32	1.1	0.61	single
1	0	1	1	0	0	0	0	1	0	0	research	Academic orientation	1	-0.402181	female	non-leading	full_time	Engineering and technical sciences	free	DPS	Employed outside the university	-0.01	-0.05	1.3	0.33	0.03	0.72	married
1	0	0	0	1	1	0	0	1	0	0	research	Academic orientation	1	-1.07397	male	non-leading	part_time	Engineering and technical sciences	payed	returner	Employed outside the university	1.05	1.46	0.75	1.3	1.03	0.66	married
1	0	1	1	0	0	0	0	0	0	0	research	Academic orientation	1	-1.07397	female	leading	full_time	Math and Earth Sciences	free	DPS	Employed in a research position	1.49	1.36	-1.42	1.09	0.62	0.52	single
1	0	1	0	0	0	0	0	0	0	0	research	Unconscious motives	1	1.22364	female	non-leading	full_time	Engineering and technical sciences	free	DPS	Employed in other position	-1.61	-0.16	-1.67	-1.51	0.93	-1.11	married
0	0	0	0	0	1	0	0	0	0	0	non-research	Unconscious motives	1	#N/A	female	non-leading	full_time	Humanities	free	returner	Employed outside the university	-1.7	-0.74	0.27	-1.06	-1.38	-0.02	married
1	0	0	0	0	0	1	0	0	0	0	non-research	Unconscious motives	1	-0.66016	female	non-leading	part_time	Humanities	payed	interrupter	Employed outside the university	0.6	-0.28	-0.5	-0.26	0.77	0.56	single
1	0	0	1	0	0	0	0	1	0	0	research	Academic orientation	1	-1.07397	male	non-leading	part_time	Social Sciences	payed	DPS	Employed outside the university	1.1	3.08	0.79	1.24	0.96	0.54	married
1	0	1	1	1	1	1	0	1	0	0	research	Everything Everywhere All at Once	1	-0.402181	female	non-leading	part_time	Humanities	payed	returner	Employed outside the university	0.11	-0.84	0.24	-0.19	-0.25	0.69	married
0	0	0	0	0	0	0	0	0	1	0	non-research	Unconscious motives	0	1.51072	male	non-leading	full_time	Math and Earth Sciences	free	DPS	Employed outside the university	-1.14	-0.67	0.49	-2.18	-2.33	-2.76	single
1	0	1	1	1	1	0	0	0	0	0	non-research	Academic orientation	0	1.46364	female	non-leading	full_time	Humanities	free	DPS	Employed outside the university	-1.66	-0.75	0.36	-2.05	-1.77	-2.7	married
1	0	1	1	0	1	0	1	0	0	0	research	Academic orientation	1	-0.62706	female	non-leading	full_time	Humanities	free	interrupter	Employed outside the university	0.27	-0.52	-0.7	1.16	-0.22	0.48	married
1	0	1	1	0	0	0	0	1	0	0	research	Academic orientation	1	-1.07397	female	non-leading	part_time	Humanities	free	DPS	Employed in a research position	0.98	-0.34	0.29	0.47	0.8	0.64	single
1	0	1	1	0	1	0	0	0	0	0	research	Academic orientation	1	#N/A	female	non-leading	full_time	Humanities	free	DPS	Employed in a research position	1.17	-0.52	0.22	0.59	0.85	0.55	single
1	0	0	0	0	0	1	0	0	0	0	non-research	Unconscious motives	1	#N/A	female	non-leading	part_time	Humanities	payed	returner	Employed outside the university	0.7	-0.73	0.37	-0.69	0.05	0.3	married
1	0	1	0	1	0	1	0	0	0	0	research	Topic devoted	1	-1.07397	male	non-leading	full_time	Engineering and technical sciences	free	interrupter	Employed in a research position	-0.6	0.14	-2.47	-0.26	0.16	0.11	married
1	0	1	1	0	0	0	0	0	0	0	research	Academic orientation	1	-0.833963	female	non-leading	part_time	Humanities	payed	returner	Employed outside the university	0.13	-0.88	0.67	-0.92	-0.03	0.41	single
1	0	0	1	0	1	0	0	1	0	0	research	Academic orientation	1	-0.17853	female	non-leading	part_time	Humanities	payed	interrupter	Employed outside the university	-0.53	-0.71	0.35	0.32	0.39	0.52	married
1	0	0	0	0	0	1	0	0	0	0	non-research	Unconscious motives	1	-0.199276	female	non-leading	part_time	Social Sciences	payed	returner	Employed outside the university	-0.92	-0.46	-1.12	-1.26	0.06	0.5	married
1	0	0	0	0	1	0	0	0	0	0	non-research	Unconscious motives	1	0.988863	female	non-leading	part_time	Humanities	free	returner	Employed outside the university	0.25	-0.54	0.45	-0.6	0.57	0.47	married
1	0	1	1	0	1	0	0	0	1	0	research	Academic orientation	1	-0.625439	male	non-leading	full_time	Math and Earth Sciences	free	DPS	Employed in other position	0.94	1.13	0.21	0.63	0.19	0.34	single
1	0	0	1	0	1	0	0	0	0	0	research	Academic orientation	1	-0.867064	female	non-leading	part_time	Social Sciences	payed	returner	Employed in other position	-0.44	-0.89	-0.71	-0.09	-0.52	-0.04	married
1	1	0	1	0	0	1	0	0	0	0	research	Unconscious motives	1	-0.193656	male	non-leading	full_time	Humanities	free	interrupter	Employed outside the university	0.65	-0.36	-0.57	0.96	0.45	0.37	married
1	0	1	1	0	1	1	0	1	0	0	research	Academic orientation	1	#N/A	female	non-leading	part_time	Humanities	payed	returner	Employed outside the university	1.2	1.27	0.15	1.19	0.9	0.53	single
0	0	1	0	0	0	0	0	0	0	0	research	Unconscious motives	1	-0.867064	male	non-leading	full_time	Engineering and technical sciences	payed	DPS	Employed outside the university	1.1	3.08	0.79	1.24	0.96	0.54	single
1	0	1	0	0	1	0	1	0	0	0	research	Academic orientation	1	-0.149429	female	leading	full_time	Math and Earth Sciences	free	DPS	Employed in a research position	0.43	0.1	-0.65	0.22	0.62	0.75	single
1	0	0	0	1	0	0	0	0	1	0	non-research	Unconscious motives	0	0.775111	male	non-leading	full_time	Math and Earth Sciences	free	DPS	Employed outside the university	0.15	-0.71	1.25	-0.33	0.03	0.63	single
1	0	1	1	1	0	0	0	0	1	0	non-research	Topic devoted	1	-1.07397	male	non-leading	full_time	Engineering and technical sciences	free	DPS	Employed in a research position	-0.57	0.18	-1.82	1.07	1.16	0.15	single
1	0	1	1	1	0	1	0	0	0	0	research	Topic devoted	1	#N/A	male	non-leading	full_time	Math and Earth Sciences	free	DPS	Employed outside the university	-0.49	-0.35	-0.28	-0.81	0.85	-0.5	single
1	0	0	0	0	0	0	0	0	0	0	research	Unconscious motives	1	1.71762	male	leading	full_time	Math and Earth Sciences	free	DPS	Employed in a research position	-1.42	-0.18	-0.04	-1.03	-0.43	-0.52	single
1	0	1	1	1	1	1	1	0	1	0	research	Everything Everywhere All at Once	1	1.69965	male	leading	full_time	Engineering and technical sciences	free	DPS	Employed outside the university	-0.26	-0.59	-1.08	0.02	-0.72	0.09	married
1	0	0	1	0	0	0	0	1	0	0	research	Academic orientation	0	#N/A	male	leading	full_time	Engineering and technical sciences	free	DPS	Unemployed	-0.07	-0.89	-0.04	-2.32	-1.85	-2.12	married
1	0	0	0	0	0	0	0	0	0	0	research	Unconscious motives	1	-1.07397	male	non-leading	full_time	Engineering and technical sciences	free	returner	Employed in a research position	1.27	-0.17	-1.29	1	0.81	0.47	married
1	0	0	1	1	0	0	0	0	0	0	research	Academic orientation	1	-0.402181	female	non-leading	full_time	Engineering and technical sciences	payed	DPS	Employed in other position	-0.77	-0.26	-0.66	-0.72	0.66	0.59	single
1	0	1	1	0	1	0	0	1	0	0	research	Academic orientation	1	-0.391054	female	leading	full_time	Engineering and technical sciences	free	DPS	Employed in a research position	-0.22	-0.74	-0.75	-1.34	0.27	-3.29	single
1	0	0	0	0	0	0	0	1	0	0	research	Academic orientation	0	2.37429	female	non-leading	full_time	Engineering and technical sciences	free	DPS	Employed in other position	-0.58	-0.87	1.76	-1.51	0.28	0.58	single
0	1	0	1	0	1	1	0	1	0	0	non-research	Academic orientation	1	2.37429	female	leading	full_time	Engineering and technical sciences	free	DPS	Employed in a research position	-0.53	-0.53	-0.52	0.63	0.3	-1.5	single
1	1	1	0	0	1	0	0	0	0	0	research	Unconscious motives	0	-0.596337	female	non-leading	part_time	Humanities	payed	returner	Unemployed	-0.09	-0.68	-0.84	-0.53	0.6	0.52	married
1	0	0	0	0	0	1	0	0	0	0	non-research	Unconscious motives	1	1.22487	male	non-leading	full_time	Engineering and technical sciences	free	returner	Employed in other position	-0.87	-0.25	-0.48	-0.31	-2.44	-1.21	married
1	0	1	0	1	1	0	0	0	0	0	research	Topic devoted	1	-0.837963	female	non-leading	part_time	Social Sciences	payed	interrupter	Employed outside the university	-0.49	1.07	-0.16	-0.12	0.86	0.73	single
1	0	0	0	0	0	0	0	0	0	0	non-research	Unconscious motives	1	0.0574752	female	non-leading	part_time	Social Sciences	payed	returner	Employed outside the university	0.66	-0.54	-0.63	0.94	-0.15	0.55	single
0	0	0	0	0	0	0	1	0	0	0	non-research	Unconscious motives	1	#N/A	male	non-leading	full_time	Engineering and technical sciences	free	returner	Employed in a research position	-0.29	1.65	-0.55	-1.17	-0.58	-0.84	single
1	0	1	1	1	1	0	1	1	0	0	research	Everything Everywhere All at Once	1	-0.867064	female	non-leading	full_time	Engineering and technical sciences	free	interrupter	Employed in a research position	0.29	0.69	0.27	0.03	1.09	0.67	single
1	0	1	1	1	1	0	0	1	1	0	research	Everything Everywhere All at Once	1	1.22487	male	leading	full_time	Engineering and technical sciences	free	DPS	Employed in other position	0.9	0.07	0.11	0.7	-2.26	-3.16	single
0	0	1	0	0	0	0	0	0	0	0	research	Unconscious motives	1	#N/A	male	non-leading	full_time	Math and Earth Sciences	payed	returner	Employed outside the university	-0.68	-0.78	-0.5	-0.45	-2.22	-0.11	married
1	0	1	0	1	1	0	0	0	0	0	research	Topic devoted	1	-0.420156	female	non-leading	full_time	Math and Earth Sciences	free	interrupter	Employed outside the university	0.78	-1.08	-0.53	-1.41	-1.32	-0.98	married
1	1	1	1	0	0	1	0	0	0	0	research	Academic orientation	1	-0.18415	male	non-leading	full_time	Social Sciences	payed	DPS	Employed outside the university	0.83	2.12	-0.39	0.9	0.8	0.44	single
1	0	1	0	0	1	0	0	0	0	0	research	Academic orientation	1	#N/A	female	non-leading	full_time	Math and Earth Sciences	free	DPS	Employed outside the university	0.98	-0.73	1.17	0.59	-2.05	-0.06	married
1	0	1	0	1	0	0	0	0	1	1	research	Topic devoted	1	-0.199276	male	leading	full_time	Engineering and technical sciences	free	DPS	Employed outside the university	-0.1	-0.16	0.38	1.21	0.38	0.8	single
1	1	1	1	1	0	0	0	0	0	0	non-research	Academic orientation	1	-0.149429	male	non-leading	full_time	Engineering and technical sciences	free	returner	Employed outside the university	0.85	-0.3	0.21	0.03	0.93	0.56	married
1	0	1	1	0	0	0	0	1	0	0	research	Academic orientation	1	-1.07397	male	leading	full_time	Social Sciences	payed	DPS	Employed outside the university	-0.08	-0.1	-0.36	0.52	1.02	0.66	single
0	0	1	0	0	1	0	0	1	0	0	research	Academic orientation	1	-0.867064	male	non-leading	part_time	Engineering and technical sciences	payed	returner	Employed outside the university	0.19	0.02	0.25	-0.44	1.16	0.71	single
1	0	0	1	0	0	0	0	1	0	0	research	Academic orientation	1	2.13828	male	non-leading	full_time	Social Sciences	free	DPS	Employed outside the university	1.19	-0.89	-0.89	-0.06	-0.55	0.04	single
1	0	1	0	1	0	0	0	0	1	0	research	Topic devoted	1	#N/A	male	non-leading	full_time	Engineering and technical sciences	free	DPS	Employed in a research position	-0.19	0.92	0.08	0.93	1.32	-2.33	single
1	0	0	0	1	0	0	0	0	0	0	research	Unconscious motives	1	#N/A	male	leading	full_time	Engineering and technical sciences	free	DPS	Employed in other position	0.66	0.01	-1.8	1.5	0.15	0.49	married
1	0	1	1	0	0	0	0	0	0	0	research	Academic orientation	1	#N/A	male	non-leading	full_time	Engineering and technical sciences	free	DPS	Employed in other position	1.22	-0.2	-0.59	1.12	0.88	0.51	single
1	0	1	1	1	1	0	0	0	0	0	research	Academic orientation	1	0.0865765	female	non-leading	part_time	Social Sciences	payed	returner	Employed in a research position	0.66	-0.32	-2.08	0.71	0.31	0.49	married
1	0	0	0	1	0	0	0	0	0	0	research	Unconscious motives	1	-1.07397	female	non-leading	full_time	Math and Earth Sciences	free	DPS	Employed in other position	1.14	1.59	-0.65	1.22	1	0.56	single
1	0	1	1	1	1	0	0	1	0	0	research	Everything Everywhere All at Once	1	2.37429	female	non-leading	full_time	Math and Earth Sciences	free	DPS	Employed in a research position	-1.77	-0.88	1.78	-0.83	-0.16	0.7	single
1	0	1	0	0	0	0	0	0	0	0	research	Unconscious motives	0	#N/A	female	non-leading	full_time	Math and Earth Sciences	free	DPS	Employed in a research position	-2.12	-0.23	-0.59	-0.38	-0.44	-2.27	married
1	0	1	1	0	1	1	0	1	0	0	research	Academic orientation	1	-0.837963	female	non-leading	full_time	Social Sciences	free	DPS	Employed outside the university	0.55	-0.52	-0.21	0.17	0.35	0.52	married
0	0	1	0	0	0	1	0	0	1	0	non-research	Unconscious motives	1	#N/A	male	non-leading	full_time	Social Sciences	payed	DPS	Employed outside the university	-0.5	1.25	-0.65	-0.28	-1.07	-1.39	married
1	0	1	1	1	0	0	0	0	0	0	research	Academic orientation	1	1.01796	female	non-leading	full_time	Engineering and technical sciences	free	interrupter	Employed in a research position	-0.4	1.4	-0.19	0.83	0.92	0.59	single
0	0	0	0	0	0	0	0	0	0	0	research	Unconscious motives	1	-1.07397	male	non-leading	part_time	Humanities	payed	DPS	Employed outside the university	0.43	-0.7	0.62	-0.53	0.56	0.52	married
1	1	1	1	0	0	0	0	0	0	0	research	Academic orientation	1	-1.07397	female	non-leading	full_time	Humanities	free	returner	Employed in other position	-0.77	1.64	-2.85	1.65	-0.56	0.19	single
1	0	1	0	0	0	0	0	0	0	0	non-research	Unconscious motives	1	-1.07397	male	non-leading	full_time	Math and Earth Sciences	free	DPS	Employed outside the university	1.08	-0.18	0.06	-1.48	-0.37	0.52	married
1	0	1	1	1	0	0	0	0	0	0	research	Academic orientation	1	-1.07397	male	non-leading	part_time	Humanities	payed	returner	Employed outside the university	-0.18	-0.27	0.3	-0.03	1.01	0.59	married
0	0	1	0	0	0	0	0	0	0	0	research	Unconscious motives	1	-1.07397	female	non-leading	part_time	Social Sciences	payed	DPS	Employed outside the university	-0.08	-0.5	-0.88	-1.01	-0.15	0.65	married
1	0	0	0	0	1	0	0	0	0	0	research	Unconscious motives	1	#N/A	female	non-leading	part_time	Humanities	payed	interrupter	Employed outside the university	0.03	-0.72	1.3	-0.84	-0.73	-1.5	married
1	0	1	1	0	1	1	0	0	0	0	research	Academic orientation	1	#N/A	male	non-leading	part_time	Humanities	payed	DPS	Employed outside the university	-0.73	-0.87	0.99	-1.88	-0.09	-1.79	married
1	0	1	1	0	1	1	0	1	0	0	research	Academic orientation	1	0.759985	female	non-leading	part_time	Humanities	payed	interrupter	Employed outside the university	0.31	0.8	0.07	-0.34	0.61	0.82	married
1	0	0	0	0	1	0	0	0	0	0	research	Unconscious motives	1	0.0921968	female	#N/A	full_time	Engineering and technical sciences	free	DPS	Employed in other position	-0.96	-0.42	-2.5	-0.13	-0.74	0.35	married
1	0	1	1	0	0	0	0	0	0	0	research	Academic orientation	#N/A	0.988863	female	non-leading	part_time	Social Sciences	payed	returner	Employed in a research position	-1.19	-0.6	-0.35	-1.73	-1.2	-1.42	married
0	0	1	0	1	0	0	0	0	0	0	research	Topic devoted	0	1.65665	female	non-leading	part_time	Humanities	payed	returner	Employed outside the university	-0.91	-0.72	-0.03	-2.22	-1.59	-1.58	single
1	0	0	1	0	0	0	0	1	0	0	research	Academic orientation	1	#N/A	female	non-leading	full_time	Engineering and technical sciences	free	returner	Employed outside the university	0.83	0.89	-0.04	1.01	0.49	0.72	married
1	0	1	1	0	1	0	0	0	0	0	research	Academic orientation	1	-0.596337	male	non-leading	full_time	Math and Earth Sciences	payed	interrupter	Employed outside the university	-0.7	-0.81	1.55	0.68	-0.06	0.63	married
1	0	0	0	0	0	0	0	0	0	0	research	Unconscious motives	1	-1.07397	female	leading	full_time	Humanities	free	DPS	Employed in a research position	0.79	1.33	0.3	0.88	0.79	0.47	single
1	0	1	0	1	1	0	0	0	0	0	research	Topic devoted	1	0.07545	male	leading	full_time	Engineering and technical sciences	free	DPS	Employed outside the university	-1.03	-0.8	-0.45	-0.65	0.01	0.67	married
1	0	1	1	1	0	0	0	1	0	0	research	Academic orientation	1	#N/A	male	non-leading	part_time	Humanities	payed	returner	Employed outside the university	-0.76	1.02	-0.41	-1.24	-1.21	-2.12	married
1	0	1	1	1	1	0	0	0	0	0	research	Academic orientation	1	-1.07397	female	non-leading	full_time	Humanities	free	DPS	Employed in a research position	1.05	-0.2	0.82	0.7	0.96	0.59	single
1	0	0	0	0	0	0	0	0	0	0	non-research	Unconscious motives	1	0.287974	female	non-leading	full_time	Social Sciences	payed	returner	Employed in other position	-0.81	-0.47	-1	-0.7	0.82	0.66	married
1	0	1	1	0	1	0	0	0	0	0	research	Academic orientation	1	0.489258	female	non-leading	full_time	Humanities	free	DPS	Employed in other position	-0.27	0.05	0.91	0.08	1.15	-1.23	single
0	1	0	0	0	0	0	0	0	0	0	non-research	Unconscious motives	1	0.07545	female	non-leading	full_time	Humanities	free	returner	Employed outside the university	-2.29	-0.6	-2.05	-1.12	-3.12	-1.4	married
1	0	0	0	0	0	0	0	0	0	0	research	Unconscious motives	1	0.07545	male	leading	full_time	Math and Earth Sciences	free	DPS	Employed in other position	-0.5	1.25	-0.65	-0.28	-1.07	-1.39	single
0	1	0	0	0	0	0	0	0	0	0	non-research	Unconscious motives	1	-1.07397	male	non-leading	part_time	Social Sciences	payed	interrupter	Employed outside the university	-0.61	-0.62	-0.69	-1.33	0.54	0.53	married
1	0	1	1	1	0	1	0	0	0	0	research	Topic devoted	1	0.507233	female	leading	part_time	Math and Earth Sciences	payed	DPS	Employed outside the university	-0.95	0.79	-0.23	1.59	1.08	-0.49	single
0	1	0	0	0	0	0	0	0	0	1	non-research	Unconscious motives	1	0.535106	female	non-leading	full_time	Engineering and technical sciences	free	DPS	Employed in other position	-0.65	0.93	-0.88	-0.08	-0.18	-0.35	married
0	1	0	1	0	0	0	0	0	1	0	non-research	Unconscious motives	1	2.37429	male	non-leading	full_time	Humanities	payed	DPS	Employed outside the university	-0.8	-0.41	-0.05	-0.69	-1.84	-0.06	single
1	0	1	1	1	1	0	0	1	0	0	research	Everything Everywhere All at Once	1	-1.07397	female	non-leading	full_time	Humanities	free	DPS	Employed in a research position	-1.03	-0.19	-0.71	0.06	-0.56	0.14	married
1	0	1	1	0	0	0	0	0	0	0	research	Academic orientation	1	-1.07397	female	non-leading	full_time	Engineering and technical sciences	free	DPS	Employed in a research position	1.1	3.08	0.79	1.24	0.96	0.54	single
1	0	0	1	0	1	1	0	1	0	0	research	Academic orientation	0	1.41902	male	non-leading	full_time	Engineering and technical sciences	free	DPS	Employed in a research position	0.2	0.31	1.31	0.74	0.65	-0.04	married
1	0	1	0	1	0	0	0	0	0	0	research	Topic devoted	1	-0.867064	female	non-leading	full_time	Humanities	free	returner	Employed in other position	-0.42	-0.38	1.21	0.33	0.76	0.64	married
1	0	1	0	1	1	0	0	0	0	0	research	Topic devoted	0	#N/A	female	non-leading	full_time	Humanities	free	DPS	Employed outside the university	-1.86	-0.63	-0.91	-1.1	-1.82	-0.16	single
1	0	1	1	1	1	1	1	0	0	0	research	Everything Everywhere All at Once	#N/A	#N/A	female	non-leading	part_time	Social Sciences	payed	interrupter	Employed outside the university	0.35	2.87	1.36	-0.37	0.9	-2.07	single
1	0	0	0	1	1	0	0	0	0	0	research	Academic orientation	1	-0.160555	male	non-leading	full_time	Engineering and technical sciences	free	DPS	Employed in a research position	0.61	-0.71	-0.2	-2.06	-1.55	-0.4	single
1	0	0	0	0	0	0	0	0	1	1	research	Unconscious motives	0	0.758364	male	non-leading	full_time	Engineering and technical sciences	free	DPS	Employed in other position	-0.6	-0.34	0.37	-0.41	-0.92	-0.71	single
1	0	1	0	0	0	1	0	0	1	0	research	Unconscious motives	1	-0.420156	male	non-leading	full_time	Social Sciences	payed	DPS	Employed outside the university	0.53	-0.81	0.48	-0.47	-0.36	0.51	single
1	0	0	1	0	0	1	0	0	0	0	research	Academic orientation	0	1.89104	female	non-leading	part_time	Social Sciences	payed	DPS	Employed outside the university	-1.07	-0.87	-0.8	-0.91	-2.38	-1.39	married
1	0	0	1	0	1	0	0	0	0	0	research	Academic orientation	1	#N/A	female	non-leading	part_time	Humanities	payed	returner	Employed in a research position	-2.32	2.98	-0.61	0.37	-0.22	-1.01	married
0	0	0	0	1	0	0	0	0	0	0	non-research	Unconscious motives	1	-0.166176	male	leading	full_time	Engineering and technical sciences	free	DPS	Employed outside the university	-0.51	-0.42	1.2	-0.2	0.24	0.2	single
1	0	0	1	0	0	0	0	0	0	0	research	Academic orientation	1	0.07545	female	non-leading	full_time	Social Sciences	payed	returner	Employed outside the university	0.61	-0.41	1.12	0.39	0.68	0.6	single
1	0	0	1	1	0	0	0	0	1	0	research	Unconscious motives	0	-1.07397	male	non-leading	full_time	Humanities	payed	DPS	Employed outside the university	0.42	1	1.25	-0.08	0.31	0.09	single
1	0	1	1	0	1	0	0	0	0	0	research	Academic orientation	1	1.22487	female	non-leading	full_time	Math and Earth Sciences	free	interrupter	Employed in a research position	0.17	0.14	-0.86	-0.6	-0.83	0.63	single
1	0	1	0	0	0	0	0	0	1	0	research	Unconscious motives	1	#N/A	male	non-leading	full_time	Engineering and technical sciences	free	DPS	Employed in a research position	0.55	0.1	-0.65	0.72	0.57	0.69	married
1	0	0	0	0	1	0	0	0	1	0	non-research	Unconscious motives	1	0.494485	male	leading	full_time	Humanities	free	DPS	Employed outside the university	-0.46	1.25	-0.24	0.34	0.01	0.59	single
1	0	1	0	0	0	0	0	0	0	0	research	Unconscious motives	#N/A	#N/A	male	non-leading	part_time	Engineering and technical sciences	free	returner	Employed in a research position	-0.64	-0.78	-0.04	-0.78	0.41	-2.59	married
1	1	0	0	0	0	0	0	0	0	0	research	Unconscious motives	1	1.06381	female	leading	full_time	Humanities	free	interrupter	Employed in other position	0.98	-0.49	-0.64	0.94	0.13	0.3	single
0	1	0	0	0	0	0	0	0	1	0	non-research	Unconscious motives	1	-0.40056	male	non-leading	full_time	Social Sciences	payed	DPS	Unemployed	-0.77	0.33	-1.17	1.93	-0.89	0.17	single
1	0	1	1	0	0	0	0	1	0	0	research	Academic orientation	1	-0.402181	female	non-leading	full_time	Engineering and technical sciences	free	interrupter	Employed outside the university	0.42	-0.68	1.32	-0.58	0.5	0.49	married
1	0	1	1	0	0	0	0	0	1	0	research	Academic orientation	1	0.775111	male	leading	full_time	Math and Earth Sciences	free	DPS	Employed in other position	-2.46	-0.23	1.01	-0.56	-0.48	-1.1	single
1	0	1	0	1	0	1	0	0	0	0	research	Topic devoted	0	-0.66016	male	non-leading	full_time	Social Sciences	free	DPS	Employed outside the university	1.13	-0.21	-0.5	0	0.39	0.66	single
1	1	1	1	1	1	1	0	1	0	0	research	Everything Everywhere All at Once	1	-0.213252	female	non-leading	full_time	Engineering and technical sciences	free	DPS	Employed in other position	0.6	-0.54	-0.28	-1.56	0.73	0.46	married
1	0	0	0	0	0	0	0	0	0	0	non-research	Unconscious motives	1	0.07545	female	non-leading	part_time	Humanities	payed	DPS	Employed in other position	-0.02	-0.27	-0.64	-0.07	0.76	0.5	married
1	0	1	1	0	1	0	0	0	0	0	research	Academic orientation	1	-1.07397	female	non-leading	part_time	Social Sciences	payed	DPS	Employed in other position	1.46	0.43	0.07	0.36	0.42	0.42	single
1	0	1	0	1	0	0	0	0	0	0	research	Topic devoted	1	-0.148201	male	non-leading	full_time	Engineering and technical sciences	free	DPS	Employed outside the university	0.48	0.01	0.41	-0.3	0.29	0.74	single
1	0	0	0	0	1	0	0	1	0	0	non-research	Academic orientation	1	0.299101	female	non-leading	full_time	Social Sciences	free	interrupter	Employed in other position	-0.52	-0.54	-0.6	-1.56	0.47	0.46	married
1	0	1	1	0	1	1	1	1	1	0	research	Everything Everywhere All at Once	1	0.265607	male	non-leading	full_time	Engineering and technical sciences	free	DPS	Employed outside the university	0.57	-0.46	1.16	-1.11	0.28	0.47	married
1	0	1	0	0	0	0	1	0	0	0	research	Academic orientation	1	-0.66016	female	leading	full_time	Math and Earth Sciences	free	DPS	Employed in a research position	0.97	0.09	0.14	1.28	0.46	0.7	married
1	0	1	1	1	0	0	0	0	0	0	research	Academic orientation	1	-1.07397	female	non-leading	full_time	Engineering and technical sciences	free	DPS	Employed in a research position	1.47	0.02	-0.08	0.03	0.72	0.49	single
1	0	0	0	0	1	0	1	0	0	0	research	Academic orientation	1	-0.597958	female	leading	full_time	Math and Earth Sciences	free	interrupter	Employed in other position	0.97	-0.27	0.9	0.37	0.53	0.46	single
0	0	1	0	1	0	0	0	0	0	0	non-research	Topic devoted	0	0.354061	male	leading	full_time	Engineering and technical sciences	free	DPS	Unemployed	-1.31	-0.76	1.63	-1.96	-0.01	-3.02	single
1	0	1	1	0	1	0	0	0	0	0	research	Academic orientation	1	0.0574752	female	non-leading	part_time	Humanities	payed	returner	Employed outside the university	-1.32	-0.78	-1.09	-1.25	0.24	-0.8	married
1	1	1	1	0	0	0	0	0	0	0	research	Academic orientation	1	-0.149429	male	leading	full_time	Engineering and technical sciences	free	DPS	Unemployed	0.79	1.69	-0.42	0.86	0.94	0.5	single
1	0	1	1	1	0	0	0	1	0	0	research	Academic orientation	1	-0.62706	female	leading	part_time	Social Sciences	payed	returner	Employed in a research position	0.89	0.06	1.03	0.48	0.69	-0.72	single
1	0	1	1	1	1	1	0	0	1	0	research	Everything Everywhere All at Once	1	-0.385434	male	non-leading	full_time	Humanities	payed	DPS	Employed outside the university	0.97	-0.02	0.89	1.08	0.86	0.62	married
0	0	0	0	0	0	0	0	1	0	0	research	Unconscious motives	#N/A	#N/A	female	non-leading	part_time	Social Sciences	payed	DPS	Employed outside the university	0.21	-0.93	1.31	0.62	-0.53	-0.79	single
1	0	0	0	1	0	0	0	0	0	0	research	Unconscious motives	1	-1.07397	male	leading	full_time	Math and Earth Sciences	free	DPS	Employed outside the university	0.86	0.72	-0.59	-0.19	0.71	0.9	single
1	1	0	1	0	1	0	0	0	0	0	non-research	Academic orientation	1	0.0299949	male	leading	full_time	Engineering and technical sciences	free	returner	Employed outside the university	1.1	3.08	0.79	1.24	0.96	0.54	married
0	0	0	0	0	0	1	0	0	0	0	non-research	Unconscious motives	1	-1.07397	male	non-leading	full_time	Engineering and technical sciences	free	DPS	Employed outside the university	0.87	-0.3	-1.19	0.63	-0.72	0.58	married
0	0	0	0	1	0	0	0	0	0	0	non-research	Unconscious motives	1	#N/A	female	non-leading	part_time	Math and Earth Sciences	free	interrupter	Unemployed	-0.56	1.29	-0.82	-0.22	-0.49	-0.8	married
1	0	1	1	0	0	1	0	0	0	0	non-research	Academic orientation	1	-0.18415	female	leading	full_time	Math and Earth Sciences	free	DPS	Employed outside the university	-0.5	-0.81	1.56	-1.22	-0.12	0.73	married
0	0	1	1	1	1	0	0	0	0	0	research	Topic devoted	1	-1.07397	female	#N/A	full_time	Engineering and technical sciences	free	returner	Employed outside the university	-0.05	-0.17	-0.53	1.31	1	0.17	married
1	0	1	1	0	0	0	0	0	0	0	research	Academic orientation	1	-1.07397	female	non-leading	full_time	Engineering and technical sciences	free	DPS	Employed outside the university	1.48	0.02	-0.75	1.09	0.61	0.43	single
1	0	0	1	1	1	0	0	0	0	0	research	Academic orientation	1	0.539105	female	leading	full_time	Humanities	free	interrupter	Employed in a research position	-0.4	-0.36	0.71	0.83	0.14	0.38	married
1	0	0	1	0	1	0	0	1	0	0	research	Academic orientation	1	0.980394	female	leading	full_time	Math and Earth Sciences	free	DPS	Employed outside the university	0.2	-0.59	0.55	0.54	0.29	-1.47	single
1	0	1	0	1	1	0	0	0	0	0	research	Topic devoted	1	#N/A	female	leading	full_time	Math and Earth Sciences	free	DPS	Employed in a research position	0.53	0.11	-0.73	1.35	1.12	0.61	single
1	0	0	0	0	0	1	0	0	0	0	non-research	Unconscious motives	0	#N/A	female	non-leading	full_time	Engineering and technical sciences	free	DPS	Employed in other position	-1.1	-0.64	0.45	-0.83	0.18	0.46	married
1	0	1	1	0	0	0	0	0	0	0	research	Academic orientation	1	-1.07397	female	leading	full_time	Engineering and technical sciences	free	DPS	Employed in other position	1.12	0.1	-0.68	1.28	1.05	0.59	married
1	0	1	0	1	0	0	0	0	0	0	research	Topic devoted	1	-1.07397	male	non-leading	full_time	Math and Earth Sciences	free	DPS	Employed in other position	-0.69	-0.3	-1.33	1	0.62	0.54	single
0	1	0	0	1	0	0	0	0	0	0	non-research	Unconscious motives	0	1.22487	male	leading	full_time	Engineering and technical sciences	free	interrupter	Employed outside the university	-2.16	-0.6	-1.38	-1.68	-3.04	-3.28	single
1	0	1	1	0	0	0	0	0	0	0	research	Academic orientation	1	0.793085	male	leading	full_time	Social Sciences	free	DPS	Employed in a research position	1.59	-0.31	-0.69	-0.08	0.6	0.44	single
1	0	0	0	0	1	1	0	0	0	0	research	Unconscious motives	1	-1.07397	male	non-leading	full_time	Social Sciences	payed	interrupter	Employed in a research position	1.03	0.67	-0.5	0.98	0.81	0.63	single
1	0	0	0	0	0	0	0	0	0	0	research	Unconscious motives	1	-0.182529	female	non-leading	part_time	Humanities	payed	interrupter	Employed outside the university	-0.55	-0.49	0.6	0.83	-0.95	0.58	married
1	0	1	0	1	0	0	0	0	0	0	research	Topic devoted	1	-1.07397	female	leading	part_time	Humanities	payed	interrupter	Employed outside the university	1.05	1.46	0.75	1.3	1.03	0.66	single
1	0	1	0	0	1	1	0	0	0	0	research	Academic orientation	1	-1.07397	male	leading	full_time	Engineering and technical sciences	free	DPS	Employed in a research position	0.93	1.52	-0.56	0.51	0.91	0.49	single
1	0	1	1	0	1	0	1	1	0	0	research	Everything Everywhere All at Once	1	#N/A	female	non-leading	part_time	Social Sciences	payed	DPS	Employed outside the university	-1.43	-0.64	-0.48	0.82	-1.24	0.44	married
1	0	1	0	1	0	0	0	0	0	0	research	Topic devoted	1	0.0574752	female	non-leading	part_time	Humanities	payed	interrupter	Employed outside the university	1.09	0.12	0.69	0.17	1.11	0.61	married
1	0	0	1	0	1	0	0	0	0	0	research	Academic orientation	0	#N/A	female	leading	full_time	Math and Earth Sciences	free	DPS	Employed in a research position	0.91	-0.84	1.01	-1.25	-0.27	0.25	single
1	0	1	1	1	1	1	0	0	0	0	research	Everything Everywhere All at Once	1	-0.160555	male	non-leading	full_time	Engineering and technical sciences	free	interrupter	Unemployed	1.08	1.59	0.75	1.3	1.02	0.57	single
1	0	1	1	1	1	0	0	0	0	0	research	Academic orientation	1	-1.07397	female	leading	full_time	Math and Earth Sciences	free	DPS	Employed in a research position	-0.32	1.59	-1.73	0.24	1.06	0.67	married
1	0	0	0	0	0	0	0	0	0	0	non-research	Unconscious motives	1	-1.07397	male	leading	full_time	Social Sciences	payed	DPS	Unemployed	1.1	3.08	0.79	1.24	0.96	0.54	single
0	0	0	0	0	0	0	0	0	0	0	research	Unconscious motives	1	1.18626	female	leading	full_time	Math and Earth Sciences	free	interrupter	Employed in other position	0.21	0.19	0.18	0.02	0.31	0.57	married
1	0	0	1	0	0	1	0	0	0	0	research	Academic orientation	1	-0.149429	female	leading	full_time	Social Sciences	free	interrupter	Employed in other position	1.37	0.39	0.24	0.25	0.32	0.43	married
1	0	1	0	1	0	0	0	0	0	0	research	Topic devoted	1	0.775111	male	leading	full_time	Math and Earth Sciences	free	DPS	Unemployed	-1.52	-0.42	0.2	1.01	-0.74	-0.05	married
1	0	1	0	1	1	0	1	1	0	0	research	Everything Everywhere All at Once	1	0.114057	male	leading	full_time	Humanities	free	DPS	Unemployed	0.72	1.5	0.88	1.26	0.95	0.56	married
1	0	0	1	1	1	0	0	0	0	0	research	Academic orientation	1	0.317076	female	leading	full_time	Engineering and technical sciences	free	interrupter	Employed outside the university	0.39	-0.22	-0.52	0.75	0.47	0.74	married
1	0	0	0	0	1	0	0	0	0	0	research	Unconscious motives	0	0.745616	female	non-leading	part_time	Humanities	payed	returner	Employed outside the university	-0.83	-0.64	1.23	-0.93	0.72	-1.27	married
1	0	1	0	0	0	0	0	0	1	0	research	Unconscious motives	1	-1.07397	male	leading	full_time	Math and Earth Sciences	free	DPS	Employed outside the university	-1.7	-0.43	-0.77	-0.09	0.45	-1.5	single
1	0	0	0	0	0	0	0	0	0	0	research	Unconscious motives	#N/A	-0.631059	female	leading	full_time	Math and Earth Sciences	free	DPS	Employed in a research position	-2.02	0.46	0.99	-0.7	0.06	-0.38	single
1	0	1	1	1	0	0	0	1	0	1	research	Topic devoted	1	0.07545	female	leading	full_time	Engineering and technical sciences	free	DPS	Employed in other position	1.15	-0.49	-0.35	0.62	0.16	0.37	married
0	1	0	0	0	0	0	0	0	0	0	research	Unconscious motives	1	-1.07397	male	non-leading	part_time	Humanities	payed	DPS	Employed outside the university	0.08	0.12	0.07	0.16	1.24	0.68	married
1	0	1	1	0	0	0	0	1	0	0	research	Academic orientation	1	-1.07397	female	non-leading	part_time	Social Sciences	payed	returner	Employed outside the university	1.06	-0.48	1.01	0.89	-0.14	0.47	single
1	0	1	1	1	1	0	0	1	0	0	research	Everything Everywhere All at Once	1	-0.353954	female	non-leading	full_time	Math and Earth Sciences	free	DPS	Employed in a research position	-0.76	0.88	-2.05	-1.1	1.21	-1.81	married
1	0	0	1	0	1	0	0	1	0	0	non-research	Academic orientation	0	2.37429	female	leading	part_time	Social Sciences	payed	DPS	Employed in other position	-2.01	-0.49	-0.66	-1.8	-2.04	-3.22	married
1	0	1	0	0	0	0	1	0	0	0	research	Academic orientation	1	0.999989	male	leading	full_time	Engineering and technical sciences	free	DPS	Employed outside the university	0.5	0.11	0.86	0.72	1.14	0.68	single
0	1	1	0	0	0	0	0	1	0	1	research	Unconscious motives	1	0.07545	female	leading	full_time	Math and Earth Sciences	free	DPS	Unemployed	0.68	-0.16	-0.67	0.01	0.99	0.54	single
1	0	1	1	1	0	0	1	1	0	0	research	Academic orientation	1	1.04707	male	leading	full_time	Math and Earth Sciences	free	DPS	Employed in a research position	0.63	-0.16	0.07	1.14	0.9	0.5	single
1	0	0	0	0	1	0	0	0	0	0	research	Unconscious motives	0	0.123676	female	leading	full_time	Humanities	free	returner	Employed in a research position	0.1	-0.78	1.33	-0.64	-0.38	-1.37	married
1	1	1	1	1	1	1	1	1	0	0	research	Everything Everywhere All at Once	1	#N/A	female	leading	full_time	Humanities	free	DPS	Employed in a research position	1.46	-0.42	0.22	0.78	0.3	0.42	married
1	0	1	0	1	0	0	0	0	0	0	research	Topic devoted	0	-0.642185	male	leading	full_time	Math and Earth Sciences	free	DPS	Employed in a research position	-0.79	0.44	-1.58	-1.72	-0.05	0.23	single
1	0	1	0	1	1	0	0	1	0	0	research	Academic orientation	1	#N/A	female	non-leading	part_time	Humanities	payed	interrupter	Employed outside the university	-1.29	-0.55	-0.39	-0.73	-0.78	0.64	married
1	0	1	1	1	1	0	0	0	0	0	research	Academic orientation	1	-0.66016	female	non-leading	full_time	Humanities	free	interrupter	Employed in a research position	1.09	0.12	0.69	0.17	1.11	0.61	single
1	0	1	1	1	0	0	0	0	0	0	research	Academic orientation	1	-0.371459	male	leading	full_time	Engineering and technical sciences	free	DPS	Employed in a research position	0.93	2.24	0.89	1.33	0.46	0.74	married
1	0	1	1	1	0	0	0	0	1	0	research	Topic devoted	1	0.999989	male	non-leading	full_time	Engineering and technical sciences	free	DPS	Employed in a research position	0.03	-0.28	0.47	-0.38	0.22	-1.18	single
0	1	0	0	1	0	0	0	0	0	0	non-research	Unconscious motives	1	1.07894	male	leading	full_time	Engineering and technical sciences	free	DPS	Employed outside the university	-0.87	-0.7	0.17	-1.32	-1.8	0.36	married
1	0	0	0	0	0	0	0	0	0	0	research	Unconscious motives	0	-0.149429	female	non-leading	part_time	Humanities	payed	returner	Employed outside the university	0.42	-0.79	0.72	-0.55	-0.18	0.56	married
1	0	1	0	0	0	0	1	0	0	0	research	Academic orientation	#N/A	2.37429	female	leading	full_time	Social Sciences	free	interrupter	Employed outside the university	-0.69	-0.68	-0.3	-0.86	-3.22	-3.39	married
1	0	0	1	0	0	0	0	0	0	0	research	Academic orientation	1	0.507233	female	leading	part_time	Social Sciences	payed	DPS	Employed outside the university	-0.77	-0.79	1.52	-0.99	0.03	0.7	single
1	0	1	1	0	0	0	0	0	0	0	research	Academic orientation	1	0.999989	female	non-leading	part_time	Humanities	payed	returner	Employed outside the university	0.45	-0.86	0.8	-0.38	-0.67	0.36	married
1	0	0	1	0	0	0	0	1	1	0	research	Academic orientation	#N/A	0.740389	male	leading	full_time	Engineering and technical sciences	free	DPS	Employed in a research position	1.08	-0.28	1.11	0.82	-0.07	-0.82	single
1	0	0	0	0	1	0	0	0	0	0	research	Unconscious motives	1	#N/A	male	leading	full_time	Humanities	free	DPS	Employed in other position	-1	-0.65	-0.75	-0.21	-1.45	-1.97	single
1	0	1	1	0	0	0	0	0	0	0	research	Academic orientation	1	-1.07397	male	non-leading	full_time	Engineering and technical sciences	free	DPS	Employed in a research position	1.26	-0.18	-0.62	-0.06	0.92	0.52	single
1	0	1	0	0	1	1	0	0	0	0	research	Academic orientation	0	1.65665	female	leading	full_time	Math and Earth Sciences	free	returner	Unemployed	-0.9	-0.77	-0.39	-0.48	-2	-3.56	married
1	0	1	0	1	0	0	0	0	1	1	research	Topic devoted	1	0.759985	male	non-leading	full_time	Math and Earth Sciences	free	DPS	Employed in a research position	-2.38	-0.55	0.1	-0.87	-1.12	0.08	single
1	0	1	0	1	1	1	0	0	0	0	research	Topic devoted	1	0.950142	male	#N/A	part_time	Social Sciences	payed	DPS	Employed outside the university	0.06	0.58	1.36	-0.69	-0.44	0.55	single
1	0	1	1	0	0	0	0	0	0	0	research	Academic orientation	0	2.14941	female	non-leading	full_time	Humanities	free	DPS	Employed outside the university	-1.14	-0.93	1.61	0.11	-1.7	-3.36	married
1	0	1	0	0	1	0	0	0	0	0	research	Academic orientation	1	-1.07397	female	leading	full_time	Humanities	free	returner	Employed outside the university	-0.51	-0.62	0.06	0.83	-1.2	-1.11	married
1	0	1	0	0	0	0	0	0	0	0	research	Unconscious motives	1	-0.867064	female	leading	full_time	Math and Earth Sciences	free	returner	Employed outside the university	-1.65	-0.54	0.16	-0.79	0.54	-1.25	married
1	0	1	0	1	0	0	0	0	0	0	research	Topic devoted	1	-1.07397	female	leading	full_time	Math and Earth Sciences	free	DPS	Employed outside the university	0.24	-0.33	-0.46	-0.34	0.49	0.4	single
1	0	1	1	0	1	0	0	1	0	0	research	Academic orientation	1	-0.418535	male	non-leading	full_time	Engineering and technical sciences	free	DPS	Employed in a research position	-0.54	-0.76	0.02	-0.18	0.22	0.83	single
1	0	1	1	1	1	0	0	1	0	0	research	Everything Everywhere All at Once	1	-1.07397	female	non-leading	full_time	Social Sciences	free	DPS	Employed in a research position	1.47	0.02	-0.08	0.03	0.72	0.49	married
1	0	0	0	0	0	0	0	0	0	0	research	Unconscious motives	1	-1.07397	male	non-leading	full_time	Social Sciences	payed	DPS	Employed outside the university	1.13	2.27	-0.63	1.2	0.98	0.58	single
1	0	1	1	1	0	0	1	0	0	0	research	Topic devoted	1	-0.66016	female	non-leading	full_time	Humanities	payed	returner	Employed outside the university	-1.63	-0.25	0.86	-0.38	-0.51	-0.4	married
0	1	1	1	0	1	0	0	1	0	0	research	Academic orientation	1	0.07545	female	non-leading	part_time	Social Sciences	payed	DPS	Employed in other position	1.09	-0.18	0.79	-0.48	1	0.6	married
0	0	1	0	1	1	0	0	0	0	0	research	Topic devoted	1	-1.07397	female	leading	full_time	Social Sciences	free	interrupter	Employed in other position	1.14	-0.41	-0.97	0.07	0.58	-0.24	married
1	0	0	1	0	1	0	0	0	0	0	research	Academic orientation	1	-1.07397	female	leading	part_time	Social Sciences	payed	DPS	Employed outside the university	1.01	0.01	0.85	-0.1	0.89	0.63	married
1	0	0	1	0	0	0	0	0	0	0	non-research	Academic orientation	1	0.0865765	female	leading	full_time	Math and Earth Sciences	free	DPS	Employed in a research position	-1.13	-0.35	0.64	-0.09	0.61	0.66	single
1	0	0	0	0	1	0	0	0	0	0	research	Unconscious motives	1	0.0518549	female	non-leading	full_time	Social Sciences	free	returner	Employed outside the university	0.29	-0.28	0.35	-0.6	0.99	0.64	married
1	0	1	0	1	0	0	0	0	0	0	research	Topic devoted	1	-0.867064	female	leading	full_time	Engineering and technical sciences	free	DPS	Employed in a research position	-0.1	-0.01	0.71	0.99	1.17	0.16	married
1	0	1	0	1	0	0	0	0	0	0	research	Topic devoted	1	-0.66016	female	non-leading	part_time	Social Sciences	payed	returner	Employed outside the university	1.09	0.89	0.03	1.37	1.09	0.58	married
1	0	0	0	0	0	0	0	0	0	0	research	Unconscious motives	1	0.759985	female	non-leading	full_time	Social Sciences	free	DPS	Employed in a research position	0.35	-0.23	0.76	0.67	-0.14	0.45	single
1	0	1	1	0	0	0	0	0	0	0	research	Academic orientation	1	-0.210403	female	non-leading	full_time	Social Sciences	free	interrupter	Employed in other position	0.91	-0.24	0.94	0.38	0.57	-0.16	married
1	0	0	0	0	0	0	0	0	0	0	research	Unconscious motives	1	-0.391054	female	non-leading	full_time	Humanities	payed	DPS	Employed in other position	0.19	-0.64	-1.12	-0.34	0.45	-0.79	married
1	0	1	0	1	1	0	0	0	0	0	research	Topic devoted	0	0.0865765	male	non-leading	full_time	Engineering and technical sciences	payed	interrupter	Employed in a research position	-1.08	1.6	-0.82	1.03	-0.21	-1.05	single
1	0	1	1	1	0	0	0	0	0	0	research	Academic orientation	1	1.6829	female	non-leading	part_time	Humanities	payed	DPS	Employed outside the university	0.49	-0.82	1.38	-2.26	-1.72	-2.23	single
0	1	0	0	0	0	0	0	0	1	0	non-research	Unconscious motives	1	0.52398	male	non-leading	full_time	Math and Earth Sciences	payed	DPS	Employed outside the university	0.33	-0.72	-0.08	-0.98	0.66	0.61	single
1	0	1	0	0	0	0	0	0	1	0	research	Unconscious motives	1	-1.07397	male	non-leading	full_time	Engineering and technical sciences	free	DPS	Employed outside the university	-0.27	-0.36	1.17	-0.35	0.74	0.58	single
1	0	1	0	1	0	0	0	0	0	0	research	Topic devoted	1	#N/A	female	non-leading	full_time	Engineering and technical sciences	free	interrupter	Employed in other position	0.97	-0.31	0.99	0.43	0.74	0.61	married
1	0	0	1	1	0	1	0	1	0	0	research	Academic orientation	1	#N/A	female	non-leading	part_time	Humanities	free	interrupter	Employed outside the university	1.08	0.05	-0.69	1.45	1.18	0.66	single
0	0	0	1	0	0	0	0	1	0	0	research	Academic orientation	1	1.51072	female	non-leading	full_time	Humanities	free	DPS	Employed in other position	-0.58	-0.4	-0.57	0.32	-0.36	0.57	single
1	0	1	1	1	1	0	1	0	0	0	research	Everything Everywhere All at Once	1	#N/A	female	leading	full_time	Humanities	free	DPS	Employed outside the university	-0.57	1.28	-1.35	-0.89	-1.09	-1.37	single
1	0	1	0	0	0	1	0	0	0	0	research	Unconscious motives	1	#N/A	female	non-leading	full_time	Humanities	free	interrupter	Employed outside the university	1.09	-0.13	0.46	0.07	0.1	0.43	married
1	0	0	0	0	0	1	0	0	0	0	non-research	Unconscious motives	1	0.789086	female	leading	full_time	Humanities	free	DPS	Employed in other position	-0.17	3.07	-0.89	0.85	0.9	0.05	single
1	0	1	1	0	0	0	0	0	0	0	research	Academic orientation	1	-0.867064	male	non-leading	part_time	Humanities	payed	returner	Employed outside the university	-0.49	-0.35	1.25	0.34	0.8	0.02	married
1	1	0	0	0	0	0	0	0	0	0	non-research	Unconscious motives	1	-1.07397	male	non-leading	full_time	Social Sciences	payed	DPS	Employed outside the university	0.86	-0.62	-0.24	-0.32	-0.98	0.24	single
1	0	0	1	0	0	0	0	0	0	0	research	Academic orientation	1	-1.07397	male	non-leading	part_time	Social Sciences	payed	returner	Employed outside the university	0.74	-0.63	-0.35	0.11	0.91	-1.24	married
1	0	1	1	1	1	0	0	0	0	0	research	Academic orientation	0	-0.66016	male	leading	full_time	Engineering and technical sciences	free	DPS	Employed in other position	-0.51	-0.64	-2.65	0.23	-1.02	-2.84	single
1	0	1	1	0	0	0	0	1	0	0	research	Academic orientation	1	-0.62706	female	non-leading	full_time	Math and Earth Sciences	free	DPS	Employed in other position	0.48	-0.07	-0.79	0.05	0.68	-0.07	married
1	0	1	0	1	0	0	0	0	0	0	non-research	Topic devoted	1	-1.07397	female	leading	full_time	Humanities	free	DPS	Employed in other position	-0.23	-0.21	0.9	-0.5	0.09	0.38	single
1	0	0	1	1	0	0	0	0	0	0	research	Academic orientation	1	-1.07397	female	non-leading	full_time	Social Sciences	payed	DPS	Employed in a research position	1.1	3.08	0.79	1.24	0.96	0.54	married
1	0	0	1	1	0	0	0	0	0	0	research	Academic orientation	1	-0.597958	male	non-leading	full_time	Engineering and technical sciences	payed	DPS	Employed outside the university	-1.11	0.23	-2.85	1.61	-0.8	-0.03	single
1	0	1	0	0	1	0	0	1	0	0	non-research	Academic orientation	1	-0.160555	male	leading	full_time	Humanities	free	interrupter	Employed in a research position	1.56	-0.39	-1.22	-0.47	0.31	0.42	single
1	0	0	1	0	0	0	1	1	0	0	research	Academic orientation	1	-1.07397	female	leading	full_time	Engineering and technical sciences	free	DPS	Employed in other position	1.12	0.1	-0.68	1.28	1.05	0.59	single
1	0	1	1	1	1	1	0	0	0	0	research	Everything Everywhere All at Once	1	#N/A	female	leading	full_time	Social Sciences	free	DPS	Employed in other position	0.05	-0.44	-0.29	-1.11	0.33	0.48	single
1	0	1	0	1	0	0	0	0	0	0	research	Topic devoted	0	-1.07397	female	leading	full_time	Math and Earth Sciences	free	DPS	Employed in a research position	-0.98	-0.18	1.41	0.18	-0.63	0.74	single
1	0	1	1	1	0	0	0	0	0	0	research	Academic orientation	#N/A	#N/A	male	non-leading	part_time	Humanities	payed	returner	Employed outside the university	0.85	-0.75	-0.19	0.82	0.56	0.52	married
1	0	1	1	0	1	0	1	0	0	0	research	Academic orientation	0	-0.149429	female	non-leading	part_time	Humanities	payed	interrupter	Employed outside the university	-1.33	-0.83	0.57	0.83	-0.89	-2.7	single
1	0	1	1	0	1	1	0	1	0	0	research	Academic orientation	1	-1.07397	female	leading	full_time	Social Sciences	free	DPS	Employed in a research position	1.14	0.12	-0.05	-0.95	1.2	0.65	single
1	0	1	0	0	0	0	0	0	1	0	research	Unconscious motives	1	#N/A	male	leading	full_time	Math and Earth Sciences	free	DPS	Employed outside the university	-0.13	-0.25	-0.4	-0.15	0.94	0.55	single
1	0	0	1	0	1	0	0	0	0	0	research	Academic orientation	1	0.984864	female	non-leading	part_time	Social Sciences	payed	DPS	Employed in other position	0.39	0.42	0.87	0.42	0.58	0.5	married
1	0	1	0	1	1	0	0	0	0	0	research	Topic devoted	1	0.0574752	female	non-leading	full_time	Engineering and technical sciences	free	DPS	Employed outside the university	0.94	0.57	-0.04	1.45	0.31	0.06	single
0	1	0	1	0	0	1	0	1	0	0	non-research	Unconscious motives	1	0.553081	female	non-leading	part_time	Social Sciences	payed	interrupter	Employed outside the university	0.55	-0.48	0.26	-0.36	0.34	0.45	married
1	0	1	1	0	1	1	0	1	1	0	research	Everything Everywhere All at Once	1	0.508854	male	non-leading	full_time	Humanities	payed	DPS	Employed outside the university	-1	-0.71	-1.35	-0.3	-0.39	-0.03	married
1	0	0	0	0	0	0	0	0	0	0	research	Unconscious motives	1	#N/A	female	non-leading	part_time	Humanities	payed	returner	Employed outside the university	-0.97	-0.39	1.43	-0.93	0.27	0.8	single
1	1	0	0	0	0	0	0	0	1	0	non-research	Unconscious motives	1	0.07545	male	non-leading	full_time	Engineering and technical sciences	free	DPS	Unemployed	0.48	-0.35	-1.18	-1.1	-1.08	-0.3	single
1	0	0	1	0	0	0	0	0	1	0	research	Unconscious motives	0	0.55146	male	leading	full_time	Social Sciences	payed	DPS	Unemployed	-0.99	0.73	-0.22	-0.06	-1.51	-1.4	single
1	0	0	0	0	0	0	0	0	0	0	research	Unconscious motives	0	0.0463488	female	non-leading	full_time	Humanities	free	returner	Employed outside the university	-1.35	0.13	0.95	-1.13	-2.46	-1.53	married
1	0	0	0	0	0	1	0	0	1	0	research	Unconscious motives	0	1.68852	male	non-leading	full_time	Engineering and technical sciences	payed	DPS	Employed outside the university	-1.75	-0.59	-1.49	-1.31	-0.23	-3.41	single
0	0	0	1	1	0	0	0	0	1	0	non-research	Unconscious motives	1	-0.131454	male	non-leading	full_time	Humanities	payed	DPS	Employed outside the university	-1.41	-0.48	-1.23	0.4	-1.95	0.59	married
1	0	1	0	0	0	0	0	1	0	0	research	Academic orientation	1	0.282354	female	non-leading	full_time	Engineering and technical sciences	free	DPS	Employed in other position	-0.58	-0.27	-0.37	0.36	0.87	0.65	married
1	0	0	0	0	0	0	0	0	0	0	research	Unconscious motives	1	-1.07397	male	non-leading	full_time	Math and Earth Sciences	free	DPS	Employed in a research position	0.95	0.08	0.02	0.9	1.18	0.7	single
1	0	0	0	0	0	0	0	0	0	0	research	Unconscious motives	0	1.22487	male	non-leading	full_time	Engineering and technical sciences	free	returner	Employed in other position	-0.59	-0.46	1.44	0.93	-0.36	0.85	single
1	0	1	1	1	0	0	0	0	0	0	research	Academic orientation	1	#N/A	male	leading	part_time	Humanities	payed	interrupter	Employed outside the university	1.14	-0.63	0.43	-1.49	0.11	0.66	married
1	0	0	0	0	0	0	0	1	0	0	research	Academic orientation	0	0.026753	male	leading	full_time	Humanities	free	interrupter	Employed outside the university	-1.18	-0.77	1.32	-1.86	-1.36	-2.63	single
1	0	0	0	0	0	0	0	1	0	0	research	Academic orientation	1	#N/A	female	non-leading	full_time	Humanities	payed	DPS	Employed in other position	0.24	-0.28	1.09	0.53	0.9	0.6	married
1	0	1	1	0	1	0	0	0	0	0	research	Academic orientation	1	-1.07397	female	non-leading	part_time	Humanities	payed	DPS	Employed in a research position	-0.36	0.27	-0.22	-0.77	0.88	0.73	single
1	0	0	0	1	1	0	0	0	0	0	research	Academic orientation	1	-1.07397	female	non-leading	full_time	Social Sciences	payed	returner	Employed outside the university	0.21	-0.42	-1.04	0.93	0.72	0.57	married
1	0	1	1	1	1	0	0	1	0	0	research	Everything Everywhere All at Once	1	-1.07397	male	leading	full_time	Engineering and technical sciences	free	DPS	Employed in other position	0.69	0.63	-0.42	0.46	0.91	0.53	married
1	0	0	1	0	0	0	0	1	0	0	non-research	Academic orientation	1	-1.07397	female	non-leading	part_time	Humanities	payed	returner	Employed outside the university	1.32	-0.45	0.34	0.83	-0.24	0.56	married
1	0	1	0	0	0	0	0	0	0	0	research	Unconscious motives	1	-1.07397	male	leading	full_time	Math and Earth Sciences	free	DPS	Employed in a research position	0.74	0.48	0.34	0.05	0.36	0.64	single
1	0	1	0	0	0	0	0	0	0	0	research	Unconscious motives	1	-0.149429	female	non-leading	full_time	Social Sciences	free	DPS	Employed in other position	0.62	-0.13	0.31	1.09	0.84	0.64	single
1	0	0	0	0	0	0	0	0	0	0	research	Unconscious motives	1	-0.166176	male	non-leading	full_time	Humanities	free	DPS	Unemployed	-0.87	-0.26	-0.7	0.56	-0.95	-0.57	single
1	0	1	0	0	1	0	0	0	0	0	research	Academic orientation	1	-1.07397	female	leading	full_time	Humanities	free	DPS	Employed in a research position	1.13	1.59	0.02	0.17	1.11	0.61	married
0	1	1	0	0	0	1	0	0	0	0	non-research	Unconscious motives	1	-1.07397	male	leading	full_time	Math and Earth Sciences	free	returner	Employed outside the university	-0.68	-0.3	-1.28	-0.13	-1.52	0.67	married
1	0	0	0	0	0	0	0	0	0	0	research	Unconscious motives	0	1.22487	female	leading	full_time	Social Sciences	free	interrupter	Employed in other position	-0.56	-0.24	-0.69	-0.23	-1.04	0.51	single
1	0	0	0	0	1	0	0	1	0	0	non-research	Academic orientation	1	1.43177	female	leading	full_time	Engineering and technical sciences	free	DPS	Employed in a research position	-0.78	-0.77	0.61	-0.77	-1.45	-1.39	married
0	0	1	0	0	0	0	0	0	0	0	non-research	Unconscious motives	0	-1.07397	female	non-leading	full_time	Social Sciences	free	DPS	Employed outside the university	-3.31	0.12	-0.39	0.89	0.65	-1.4	single
1	0	1	0	0	0	0	0	1	0	0	research	Academic orientation	1	0.527979	female	non-leading	full_time	Engineering and technical sciences	payed	DPS	Employed in a research position	-0.87	-0.26	-0.7	0.56	-0.95	-0.57	single
1	0	0	0	0	0	0	0	0	1	0	non-research	Unconscious motives	0	#N/A	male	non-leading	full_time	Humanities	payed	DPS	Employed in other position	0.37	-0.18	1.17	-0.77	0.76	-0.06	single
1	0	1	0	1	0	1	0	0	0	0	research	Topic devoted	1	-0.833963	female	non-leading	full_time	Humanities	free	interrupter	Employed outside the university	1.4	-0.87	-0.31	-0.71	-0.34	0.27	married
1	0	1	1	0	1	0	0	0	0	0	research	Academic orientation	1	#N/A	male	non-leading	full_time	Engineering and technical sciences	payed	DPS	Unemployed	-0.88	1.65	-0.94	0.94	-0.62	-0.55	single
1	0	1	1	1	1	0	0	1	0	0	research	Everything Everywhere All at Once	1	-1.07397	female	non-leading	full_time	Social Sciences	payed	DPS	Employed in a research position	-0.84	0.49	-0.87	0.81	0.85	0.07	single
1	0	0	0	0	0	0	0	0	0	0	research	Unconscious motives	1	0.0574752	female	non-leading	part_time	Humanities	payed	returner	Employed outside the university	-0.51	-0.11	-0.81	0.81	0.37	0.71	single
1	1	1	0	0	0	0	0	0	0	0	non-research	Unconscious motives	1	-1.07397	male	leading	full_time	Social Sciences	free	DPS	Employed outside the university	-0.5	1.25	-0.65	-0.28	-1.07	-1.39	single
1	0	0	0	0	0	0	0	0	0	0	research	Unconscious motives	1	-0.642185	male	non-leading	part_time	Social Sciences	payed	returner	Employed outside the university	1.2	-0.49	-1.09	-0.5	0.25	0.41	married
1	0	1	1	1	1	0	0	1	0	0	research	Everything Everywhere All at Once	1	1.23599	female	non-leading	part_time	Humanities	payed	DPS	Employed outside the university	0.87	-0.89	1.35	-0.23	-0.9	0.38	single
1	0	0	0	1	0	0	0	0	0	0	research	Unconscious motives	1	0.943015	female	non-leading	part_time	Humanities	payed	interrupter	Employed in a research position	-1.91	-0.47	1.51	-0.89	0.27	0.82	married
1	0	0	1	1	0	0	0	0	0	0	research	Academic orientation	1	#N/A	female	non-leading	part_time	Humanities	payed	interrupter	Unemployed	0.27	0.28	1.27	0.73	0.61	0.58	married
1	0	1	0	0	0	0	0	1	0	0	research	Academic orientation	1	0.07545	female	non-leading	part_time	Humanities	payed	DPS	Employed outside the university	1	1.52	0.83	0.97	0.58	0.44	single
0	0	1	0	1	0	0	0	0	1	0	non-research	Topic devoted	0	0.805833	male	leading	full_time	Math and Earth Sciences	free	DPS	Employed in a research position	-1.08	-0.34	-1.36	-0.91	-0.33	0.55	single
0	1	0	0	0	0	1	0	0	0	0	non-research	Unconscious motives	1	-1.07397	male	non-leading	full_time	Engineering and technical sciences	free	interrupter	Employed outside the university	0.63	-0.7	-0.13	-0.93	-0.77	0.19	married
1	0	0	1	0	1	1	0	1	0	0	research	Academic orientation	1	-0.62706	female	non-leading	full_time	Social Sciences	free	interrupter	Unemployed	1.21	0.32	-0.36	-0.18	0.2	0.36	married
1	0	0	0	0	0	0	0	0	0	0	research	Unconscious motives	1	-1.07397	female	non-leading	part_time	Humanities	payed	returner	Employed outside the university	-1.25	-0.18	-1.67	0.27	0.98	0.04	married
1	0	0	1	1	0	0	0	0	0	0	research	Academic orientation	1	1.22487	female	non-leading	full_time	Humanities	free	DPS	Employed in a research position	0.38	0.34	1.26	0.32	0.2	0.79	single
0	1	0	0	1	0	0	0	1	0	0	research	Unconscious motives	1	0.490879	female	non-leading	full_time	Humanities	free	DPS	Employed outside the university	-1.41	-0.97	0.4	-2.21	-1.1	-1.19	single
1	0	0	1	0	0	0	0	0	0	0	research	Academic orientation	1	-0.420156	female	non-leading	full_time	Humanities	payed	DPS	Employed outside the university	0.39	-0.72	0.65	0.64	0.52	0.51	single
1	0	0	1	0	0	0	0	1	0	0	non-research	Academic orientation	1	-1.07397	female	non-leading	full_time	Engineering and technical sciences	free	DPS	Employed in a research position	1.02	-0.24	0.94	1.24	0.37	0.67	married
1	0	1	1	0	0	0	0	1	0	0	research	Academic orientation	#N/A	0.743238	male	non-leading	part_time	Humanities	payed	interrupter	Employed outside the university	-0.35	-0.68	0.54	-0.02	0.18	0.68	single
1	0	0	0	1	1	0	0	0	0	0	research	Academic orientation	1	0.501612	female	non-leading	full_time	Humanities	free	returner	Employed in a research position	0.11	-0.6	1.08	-0.92	0.44	-0.21	married
1	0	1	1	0	1	0	0	0	0	0	research	Academic orientation	1	0.262758	female	non-leading	full_time	Engineering and technical sciences	free	interrupter	Employed in other position	0.58	-0.5	-1.11	0.74	0.28	0.42	single
1	0	1	0	0	1	0	0	0	0	1	research	Unconscious motives	1	0.272849	female	non-leading	part_time	Social Sciences	payed	DPS	Employed in other position	-2.23	-0.59	-0.86	-0.51	-2.6	-0.24	single
1	0	1	1	1	0	0	0	0	0	0	research	Academic orientation	1	0.29348	male	non-leading	part_time	Humanities	payed	interrupter	Employed outside the university	-0.31	-0.6	-0.15	0.42	0.25	0.67	married
0	0	0	1	0	0	0	0	0	0	0	non-research	Unconscious motives	1	-1.07397	female	leading	full_time	Humanities	free	DPS	Employed outside the university	0.97	-0.02	0.89	1.08	0.86	0.62	married
1	0	1	1	1	1	0	0	1	0	0	research	Everything Everywhere All at Once	1	#N/A	female	leading	full_time	Humanities	free	DPS	Employed outside the university	1.7	-0.26	-0.67	0.92	-1.2	0.34	single
1	0	1	1	1	1	0	0	1	0	0	research	Everything Everywhere All at Once	1	-1.07397	female	non-leading	part_time	Humanities	payed	returner	Unemployed	1.15	-0.2	-1.78	1.18	0.38	0.34	single
1	0	0	0	0	0	0	0	0	0	0	non-research	Unconscious motives	1	2.37429	female	leading	full_time	Humanities	free	returner	Employed outside the university	-0.45	-0.72	1.42	0.22	0.06	0.71	single
1	0	1	1	1	1	0	0	0	0	0	non-research	Academic orientation	1	-0.867064	female	leading	part_time	Social Sciences	payed	returner	Employed outside the university	0.31	-0.67	1.33	-1.08	0.56	0.55	married
1	0	1	1	0	1	0	0	1	0	0	research	Academic orientation	1	1.20689	female	non-leading	full_time	Humanities	payed	DPS	Employed in other position	0.9	-0.88	0.53	-0.73	-0.26	0.33	single
1	0	1	0	0	1	1	1	1	0	0	research	Everything Everywhere All at Once	1	-0.120327	female	leading	full_time	Humanities	free	DPS	Employed outside the university	-0.93	-0.36	-1.12	1.27	0.52	-1.49	single
1	0	1	1	1	1	0	0	1	0	0	research	Everything Everywhere All at Once	1	#N/A	female	non-leading	full_time	Engineering and technical sciences	free	interrupter	Employed in a research position	0.99	-0.73	1.26	0	0.36	0.56	single
1	1	1	0	0	0	0	0	0	0	0	research	Unconscious motives	1	-1.07397	female	leading	full_time	Math and Earth Sciences	free	DPS	Employed in a research position	1.1	3.08	0.79	1.24	0.96	0.54	married
1	0	1	1	1	0	0	0	1	0	0	research	Academic orientation	1	0.504384	female	non-leading	full_time	Social Sciences	free	DPS	Employed outside the university	-0.46	-0.71	0.66	-0.62	-0.36	0.18	married
1	0	1	1	0	1	0	0	0	0	0	research	Academic orientation	1	#N/A	male	non-leading	full_time	Math and Earth Sciences	free	returner	Employed in a research position	-2.67	-0.41	0.84	0.45	-1.93	-1.56	married
1	1	1	1	1	1	1	1	1	0	0	research	Everything Everywhere All at Once	1	1.42464	male	non-leading	full_time	Engineering and technical sciences	payed	returner	Unemployed	0.13	0.49	1.22	0.55	0.33	0.68	single
1	0	1	1	0	0	0	0	0	0	0	research	Academic orientation	1	-1.07397	male	non-leading	full_time	Engineering and technical sciences	free	DPS	Employed in a research position	-0.1	-0.01	-1.13	0.5	1.02	0.73	single
1	0	0	1	0	0	0	0	0	0	0	research	Academic orientation	1	#N/A	male	leading	full_time	Math and Earth Sciences	free	interrupter	Employed outside the university	-1.27	-0.79	1.05	-1	0.26	0.02	single
1	0	1	1	0	1	0	0	0	0	0	research	Academic orientation	1	-0.837963	male	non-leading	full_time	Engineering and technical sciences	free	DPS	Employed in a research position	1.06	-0.68	-0.24	-0.13	0.12	0.38	single
1	0	1	1	0	0	0	0	0	0	0	research	Academic orientation	1	-0.356333	female	non-leading	full_time	Humanities	payed	interrupter	Employed in a research position	-1.05	-0.59	0.57	-0.77	0.58	-0.75	single
1	1	1	1	1	1	1	0	0	0	1	research	Everything Everywhere All at Once	1	1.22364	female	leading	full_time	Engineering and technical sciences	free	DPS	Employed in a research position	-0.02	0.52	-0.85	-0.5	-0.99	0.16	single
1	0	1	1	0	1	1	0	0	0	0	research	Academic orientation	1	-1.07397	male	non-leading	part_time	Humanities	payed	interrupter	Employed outside the university	0.95	-0.67	0.5	0.37	0.1	0.71	single
1	0	1	1	0	0	0	0	1	0	0	research	Academic orientation	0	2.37429	female	leading	full_time	Humanities	free	DPS	Employed in a research position	0.72	-0.6	0.54	-1.89	-2.82	0.41	single
1	0	0	1	1	1	0	0	0	0	0	research	Academic orientation	0	0.332201	male	leading	full_time	Humanities	free	DPS	Unemployed	0.3	-0.64	-0.5	0.91	-0.22	0.54	single
1	0	1	0	1	0	0	0	0	0	0	research	Topic devoted	0	-0.166176	male	non-leading	part_time	Humanities	payed	returner	Employed outside the university	0.32	-0.51	-0.86	-0.05	-1.02	0.5	single
0	0	1	1	1	1	0	0	0	1	1	research	Topic devoted	1	0.07545	male	non-leading	full_time	Engineering and technical sciences	free	DPS	Employed outside the university	0.62	-0.13	0.31	1.09	0.84	0.64	married
1	0	1	0	1	0	0	0	0	0	0	research	Topic devoted	1	0.507233	male	leading	full_time	Engineering and technical sciences	free	DPS	Employed outside the university	-0.35	-0.79	0.97	0.18	0.05	-0.53	single
0	0	1	0	0	0	0	0	0	0	0	research	Unconscious motives	1	0.282354	female	non-leading	full_time	Humanities	free	returner	Employed outside the university	0.97	-0.73	-0.68	-1.07	-0.06	0.43	married
0	0	0	0	0	0	0	0	0	1	0	non-research	Unconscious motives	1	1.89428	male	non-leading	full_time	Social Sciences	payed	DPS	Employed outside the university	-1.39	-0.83	1.41	0.86	0.04	0.14	single
0	0	0	0	1	0	0	0	0	1	0	non-research	Unconscious motives	1	-0.453256	male	leading	full_time	Engineering and technical sciences	free	DPS	Employed in other position	-0.03	-0.49	-0.56	-0.13	0.05	0.55	single
1	0	1	1	1	1	0	0	1	1	0	research	Everything Everywhere All at Once	1	0.0574752	male	leading	full_time	Engineering and technical sciences	free	DPS	Employed in a research position	-0.74	2.18	-0.24	0.6	-1.83	-1.59	married
1	0	1	0	0	0	0	0	0	0	0	research	Unconscious motives	1	-1.07397	male	leading	full_time	Engineering and technical sciences	free	returner	Employed in a research position	0.43	-0.22	-1.72	1.3	-0.09	0.51	married
0	0	0	0	1	1	0	0	1	0	0	research	Academic orientation	1	-1.07397	male	leading	full_time	Humanities	free	DPS	Employed outside the university	-1.47	-0.62	-0.5	-0.84	-1.13	-1.36	single
1	0	0	0	1	0	1	0	0	0	0	non-research	Unconscious motives	0	-0.177302	male	leading	full_time	Engineering and technical sciences	free	DPS	Employed outside the university	-1.02	-0.94	0.78	-1.01	-0.85	-0.51	single
1	0	1	1	1	1	0	0	1	1	0	research	Everything Everywhere All at Once	0	0.262758	male	non-leading	full_time	Engineering and technical sciences	free	DPS	Employed in a research position	0.57	0.27	1.14	-1.52	0.72	0.42	single
1	0	1	0	1	0	1	0	0	0	0	research	Topic devoted	1	-0.867064	female	leading	full_time	Social Sciences	free	DPS	Employed outside the university	1.11	0.48	-0.57	0.6	0.92	0.6	married
1	0	1	0	1	0	1	0	0	1	0	research	Topic devoted	1	#N/A	male	leading	full_time	Engineering and technical sciences	free	DPS	Unemployed	0.31	-0.4	-1.67	1.28	0.72	0.45	single
1	0	1	1	0	1	0	1	1	0	0	research	Everything Everywhere All at Once	1	0.0574752	female	non-leading	full_time	Engineering and technical sciences	free	returner	Unemployed	-0.25	-0.68	-0.82	-0.35	-0.97	0.62	married
1	0	1	1	0	0	0	0	0	0	0	research	Academic orientation	1	-0.867064	female	leading	full_time	Social Sciences	free	DPS	Employed in a research position	0.81	-0.32	0.24	1.21	0.89	0.55	single
1	1	0	0	0	0	0	0	0	0	0	non-research	Unconscious motives	#N/A	1.43177	male	leading	full_time	Engineering and technical sciences	free	DPS	Employed outside the university	-1.49	-0.8	-0.48	-2.25	0.31	0.5	single
1	0	1	1	1	0	0	0	0	0	0	research	Academic orientation	1	-0.160555	female	non-leading	part_time	Humanities	payed	returner	Employed outside the university	-0.12	-0.77	1.27	0.26	-1.13	0.53	married
0	0	0	0	0	0	1	0	0	0	0	research	Unconscious motives	1	#N/A	male	non-leading	full_time	Engineering and technical sciences	payed	DPS	Employed in other position	1.16	-0.15	-1.17	0.42	-0.04	0.68	single
1	0	1	0	1	0	0	0	0	0	0	research	Topic devoted	1	-1.07397	male	leading	full_time	Math and Earth Sciences	payed	DPS	Employed outside the university	-0.71	0.78	-0.07	0.65	-0.52	0.49	single
1	0	1	1	0	0	0	0	0	0	0	research	Academic orientation	1	-1.07397	female	leading	part_time	Social Sciences	payed	returner	Employed outside the university	0.67	-0.33	-0.51	0.41	0.85	0.57	married
0	1	0	0	0	0	1	0	0	0	0	non-research	Unconscious motives	1	2.37429	female	leading	part_time	Social Sciences	payed	returner	Employed outside the university	-0.65	-0.34	1.32	0.29	-2.2	-1.24	married
0	0	0	0	0	0	0	0	1	0	0	non-research	Unconscious motives	1	0.999989	female	leading	full_time	Math and Earth Sciences	free	DPS	Employed outside the university	0.23	-0.73	-1.13	0.63	-0.6	0.44	single
1	0	0	1	0	1	0	0	1	0	0	research	Academic orientation	1	-1.07397	female	non-leading	part_time	Math and Earth Sciences	payed	DPS	Employed outside the university	0.84	-0.07	0.79	0.14	0.67	0.57	single
1	0	1	0	1	0	1	0	0	0	0	research	Topic devoted	1	0.759985	female	non-leading	full_time	Humanities	payed	DPS	Employed outside the university	0.46	-0.67	-0.28	0.04	0.49	0.41	single
1	0	1	1	0	0	0	0	0	1	0	research	Academic orientation	1	-1.07397	male	non-leading	full_time	Social Sciences	free	DPS	Employed in other position	1.3	-0.12	-1.28	0.37	0.5	0.55	single
1	0	1	1	1	1	0	0	0	0	0	research	Academic orientation	1	1.20689	female	leading	full_time	Math and Earth Sciences	free	DPS	Employed in other position	0.37	-0.37	-0.18	-0.49	0.65	0.54	single
1	0	1	0	1	0	1	0	0	0	0	research	Topic devoted	1	0.999989	male	non-leading	full_time	Engineering and technical sciences	free	DPS	Employed in other position	-0.74	1.06	-0.74	0.76	0.16	-0.01	married
0	1	0	0	0	0	1	0	0	0	0	non-research	Unconscious motives	1	-0.66016	male	non-leading	full_time	Engineering and technical sciences	free	DPS	Employed outside the university	-1.17	-0.87	-1.02	-1.49	-1.02	0.43	single
1	0	0	0	0	1	0	0	0	0	0	research	Unconscious motives	1	-1.07397	male	non-leading	full_time	Math and Earth Sciences	free	DPS	Employed outside the university	-0.77	-0.72	-0.39	-0.5	-1.93	0.07	married
1	0	0	0	0	1	1	0	0	0	0	non-research	Unconscious motives	0	1.51072	female	non-leading	full_time	Social Sciences	payed	DPS	Employed in a research position	-0.89	-0.84	1.69	-0.95	-1.3	-3.22	married
1	0	1	1	0	0	0	0	0	0	0	research	Academic orientation	1	0.282354	female	non-leading	part_time	Social Sciences	payed	returner	Employed outside the university	-0.26	-0.72	0.04	-1.52	0.26	0.5	married
1	0	1	0	0	1	0	0	1	0	0	research	Academic orientation	1	-0.601958	female	non-leading	full_time	Math and Earth Sciences	free	DPS	Employed in a research position	0.16	-0.02	0.16	0.7	0.28	0.72	married
1	0	1	1	1	1	0	0	1	1	0	research	Everything Everywhere All at Once	1	-0.62706	male	non-leading	full_time	Engineering and technical sciences	free	DPS	Employed in other position	-0.56	-0.49	-1.52	0.04	0.74	-0.06	married
1	0	1	0	1	0	0	0	0	0	0	research	Topic devoted	1	-0.149429	female	non-leading	full_time	Math and Earth Sciences	free	DPS	Employed outside the university	-0.28	-0.11	-0.84	0.11	0.14	0.82	single
1	0	1	1	0	0	0	0	1	0	0	research	Academic orientation	1	-0.867064	male	leading	full_time	Math and Earth Sciences	free	DPS	Employed in a research position	0.94	-0.35	1.1	0.97	0.16	0.69	single
1	1	0	0	0	0	0	0	0	0	0	research	Unconscious motives	0	2.14941	male	non-leading	full_time	Engineering and technical sciences	free	DPS	Employed in a research position	-1.09	-0.73	1.56	-2.21	-2.33	-2.83	married
1	0	0	0	0	0	0	0	0	0	0	research	Unconscious motives	1	-0.625439	male	leading	full_time	Engineering and technical sciences	free	DPS	Employed outside the university	1.05	-0.2	0.82	0.7	0.96	0.59	married
1	0	0	1	0	0	0	0	0	0	0	research	Academic orientation	0	#N/A	female	non-leading	full_time	Humanities	payed	returner	Employed in other position	-1.4	-0.76	1.53	-0.38	0.67	-0.5	single
1	0	0	1	0	1	0	0	1	0	0	research	Academic orientation	0	0.33505	male	non-leading	full_time	Math and Earth Sciences	payed	DPS	Employed outside the university	-0.66	-0.5	-0.26	-1.54	0.21	0.57	single
1	0	1	1	1	1	0	0	1	0	0	research	Everything Everywhere All at Once	1	-1.07397	male	leading	full_time	Math and Earth Sciences	free	DPS	Employed in other position	0.64	-0.19	-0.64	1.19	0.95	0.53	married
1	0	1	0	1	1	0	0	0	0	0	research	Topic devoted	1	0.328202	female	non-leading	part_time	Social Sciences	payed	interrupter	Employed in a research position	1.29	1.61	-0.69	0.54	0.98	0.5	single
1	0	1	1	1	0	0	0	0	0	0	research	Academic orientation	1	-1.07397	female	non-leading	part_time	Social Sciences	payed	DPS	Employed outside the university	1.17	-0.22	0.11	1.24	0.96	0.56	married
1	0	1	1	0	0	0	0	1	0	0	research	Academic orientation	1	-1.07397	female	non-leading	part_time	Social Sciences	payed	interrupter	Unemployed	1.05	-0.39	0.33	-0.53	0.35	0.45	single
1	0	1	1	0	1	0	0	1	0	0	research	Academic orientation	1	-0.597958	female	non-leading	full_time	Humanities	free	interrupter	Unemployed	1.02	-0.02	0.15	-0.05	0.95	0.66	married
1	0	1	0	1	0	0	0	0	0	0	research	Topic devoted	1	-1.07397	female	non-leading	full_time	Math and Earth Sciences	free	DPS	Employed in a research position	-0.31	0.15	-1.21	-0.55	-0.36	0.72	single
1	1	1	0	1	0	0	0	0	0	0	research	Unconscious motives	0	#N/A	female	non-leading	full_time	Math and Earth Sciences	free	DPS	Employed in a research position	-0.52	0	-0.35	0.74	0.58	0.82	married
1	0	1	1	0	0	0	0	0	0	0	research	Academic orientation	1	-0.867064	male	leading	full_time	Math and Earth Sciences	free	DPS	Employed in a research position	-0.03	2.41	0.16	0.76	1.17	0.65	single
1	0	1	1	0	0	0	0	0	0	0	research	Academic orientation	1	-0.418535	male	non-leading	full_time	Math and Earth Sciences	payed	DPS	Employed in a research position	-0.38	0.62	1.09	-0.22	0.89	0.68	single
1	0	1	1	0	0	0	0	0	0	0	research	Academic orientation	1	0.999989	female	non-leading	full_time	Math and Earth Sciences	free	DPS	Employed in a research position	0.43	-0.33	-0.92	-0.57	-0.22	0.23	married
1	0	0	0	1	0	0	0	0	0	0	research	Unconscious motives	1	-0.631059	female	non-leading	part_time	Humanities	payed	DPS	Employed in a research position	1.08	0.05	-0.69	1.45	1.18	0.66	single
0	0	1	0	0	0	0	0	0	0	0	research	Unconscious motives	1	0.759985	male	non-leading	full_time	Humanities	payed	DPS	Unemployed	-0.56	0.23	-0.45	-0.37	-1.78	0.52	married
1	0	1	1	1	1	0	0	1	0	0	research	Everything Everywhere All at Once	1	-0.391054	female	non-leading	full_time	Math and Earth Sciences	free	DPS	Employed in a research position	0.81	-0.32	0.24	1.21	0.89	0.55	single
1	0	1	1	0	1	0	0	1	0	0	research	Academic orientation	1	-1.07397	male	leading	full_time	Humanities	free	DPS	Employed outside the university	-0.8	-0.84	0.85	0.24	0.04	0.73	single
1	0	1	0	1	0	0	0	1	1	0	research	Topic devoted	1	-1.07397	male	non-leading	full_time	Math and Earth Sciences	free	DPS	Employed in a research position	1.11	2.29	0.74	0.1	1.03	0.61	single
1	0	1	1	0	1	0	0	1	0	0	research	Academic orientation	1	-0.631059	female	non-leading	full_time	Math and Earth Sciences	free	DPS	Employed in a research position	1.48	-0.03	-1.48	0.64	0.7	-0.73	single
1	0	0	1	0	0	0	0	0	0	0	research	Academic orientation	1	-1.07397	female	non-leading	full_time	Engineering and technical sciences	free	interrupter	Employed in other position	-1.83	0.39	-0.92	-0.13	0.1	0.76	married
1	0	0	0	0	0	0	0	0	0	0	research	Unconscious motives	1	-1.07397	female	leading	full_time	Math and Earth Sciences	free	returner	Employed in a research position	0.03	1.35	-0.9	0.25	0.92	0.78	married
1	0	1	1	0	1	0	1	1	1	0	research	Everything Everywhere All at Once	1	1.04584	male	leading	full_time	Engineering and technical sciences	free	DPS	Employed in a research position	-0.6	-0.76	0.2	-0.49	0	0.33	single
1	0	0	0	0	1	0	0	0	0	0	non-research	Unconscious motives	1	#N/A	female	non-leading	full_time	Math and Earth Sciences	free	DPS	Employed in a research position	-0.41	0.81	0.76	1.24	0.16	-0.67	married
1	0	1	0	1	0	0	0	0	0	0	research	Topic devoted	1	-1.07397	male	leading	full_time	Social Sciences	free	DPS	Unemployed	1.25	1.29	-0.55	1.07	0.83	0.48	single
1	0	1	0	1	0	0	0	0	0	0	research	Topic devoted	1	-0.867064	female	non-leading	full_time	Math and Earth Sciences	free	DPS	Employed in other position	0.54	0.09	-1.44	1.39	1.17	0.64	single
1	0	1	0	1	0	0	0	1	0	0	research	Academic orientation	1	-0.402181	female	non-leading	full_time	Math and Earth Sciences	free	DPS	Employed in a research position	-1.21	0.82	0.34	0.64	0.66	0.86	single
0	0	0	0	0	0	0	0	0	0	0	non-research	Unconscious motives	1	-0.120327	female	non-leading	full_time	Engineering and technical sciences	free	DPS	Employed in a research position	-1.99	-0.18	-0.81	-0.84	-2.15	0.09	single
1	0	1	1	1	0	0	0	0	0	0	research	Academic orientation	1	0.07545	female	leading	part_time	Humanities	payed	interrupter	Employed outside the university	1.18	-0.68	1.19	-1.86	0.38	0.51	single
1	0	1	0	1	0	0	0	0	0	0	research	Topic devoted	1	-1.07397	male	non-leading	full_time	Engineering and technical sciences	free	interrupter	Unemployed	2.05	-0.77	-1.85	0.24	-0.41	0.14	single
1	0	0	0	1	0	0	0	0	1	0	research	Unconscious motives	0	-0.17853	male	non-leading	full_time	Math and Earth Sciences	free	DPS	Employed in other position	0.18	0.62	-0.88	-0.38	-0.61	0.47	married
1	0	1	0	1	0	0	0	0	0	0	research	Topic devoted	1	0.0574752	female	non-leading	part_time	Humanities	payed	interrupter	Employed in a research position	0.17	-0.72	-0.99	-1.27	0	0.28	married
1	0	1	1	1	1	0	0	0	0	0	research	Academic orientation	1	0.0630955	male	non-leading	full_time	Math and Earth Sciences	free	interrupter	Unemployed	0.56	0.77	0.65	1.39	1.11	-0.6	single
1	0	0	0	0	1	0	0	1	0	0	non-research	Academic orientation	1	1.22487	female	leading	full_time	Humanities	free	DPS	Employed outside the university	0.03	-0.64	-0.15	-0.58	-1.07	-1.39	single
0	0	0	0	0	0	0	0	0	1	0	research	Unconscious motives	1	0.07545	female	leading	full_time	Math and Earth Sciences	free	DPS	Employed in a research position	0.53	0.04	-1.09	0.96	0.16	0.53	single
1	1	1	0	0	0	0	0	0	0	0	non-research	Unconscious motives	1	0.264379	female	non-leading	full_time	Math and Earth Sciences	free	DPS	Employed in other position	0.04	-1.01	-0.51	-0.96	-1.33	0.57	married
1	0	0	0	0	0	0	0	1	0	0	research	Academic orientation	1	-1.07397	female	non-leading	full_time	Math and Earth Sciences	free	interrupter	Unemployed	0.26	1.12	-0.34	-0.34	0.65	0.52	single
1	0	1	1	0	0	0	0	0	0	0	research	Academic orientation	1	-1.07397	female	leading	full_time	Humanities	free	DPS	Employed outside the university	0.95	0.08	0.02	0.9	1.18	0.7	married
1	0	0	0	0	0	0	0	0	0	0	research	Unconscious motives	1	-1.07397	female	non-leading	full_time	Humanities	free	DPS	Employed in other position	1.04	-0.26	0.23	1.29	0.42	0.7	single
1	0	1	1	0	0	0	0	0	0	0	research	Academic orientation	1	-0.40618	male	non-leading	full_time	Humanities	free	DPS	Employed in a research position	0.83	-0.1	-1.33	0.93	0.51	0.5	single
1	0	0	0	0	0	0	0	0	0	0	research	Unconscious motives	1	-0.195277	female	non-leading	full_time	Social Sciences	payed	DPS	Employed in a research position	1.47	0.7	-0.07	0.01	0.7	0.51	married
1	0	1	1	1	1	0	0	0	0	0	research	Academic orientation	1	-0.166176	female	leading	full_time	Humanities	free	DPS	Employed outside the university	-0.9	-0.29	-1.98	0.65	0.04	-1.96	single
1	0	1	1	1	1	0	0	0	0	0	research	Academic orientation	1	-0.18415	female	non-leading	full_time	Humanities	free	interrupter	Employed in a research position	0.43	-0.39	0.31	0.71	0.38	0.46	married
1	0	0	0	0	1	1	0	0	0	0	non-research	Unconscious motives	1	-0.833963	female	leading	full_time	Social Sciences	free	interrupter	Employed in a research position	1.86	-0.45	0.16	0.42	-0.27	0.2	single
1	0	1	0	0	1	1	1	1	0	0	research	Everything Everywhere All at Once	1	-1.07397	male	leading	full_time	Math and Earth Sciences	free	interrupter	Unemployed	0.46	2.15	-0.23	0.35	-1.36	0.8	married
0	0	1	0	0	0	0	0	0	0	0	research	Unconscious motives	1	-0.867064	male	non-leading	part_time	Humanities	payed	returner	Employed outside the university	0.79	-0.72	-0.11	-0.47	-0.06	0.59	single
1	0	1	1	0	0	0	0	0	0	0	research	Academic orientation	0	0.969267	male	leading	full_time	Social Sciences	free	interrupter	Employed outside the university	-2.58	-0.48	0.83	-0.21	-1.53	0.75	single
1	0	1	1	1	1	0	0	1	0	0	research	Everything Everywhere All at Once	0	0.988863	female	leading	full_time	Social Sciences	free	interrupter	Employed outside the university	-1.64	-0.42	-0.14	-0.73	-1.12	0.34	married
1	0	1	1	0	0	0	0	0	0	0	non-research	Academic orientation	1	0.504384	male	leading	full_time	Social Sciences	free	interrupter	Employed outside the university	-0.41	-0.4	1.29	-0.3	0.21	0.72	married
1	0	1	0	1	1	0	1	1	0	0	research	Everything Everywhere All at Once	0	1.6734	female	leading	full_time	Humanities	free	interrupter	Employed outside the university	-1.02	-0.02	1.11	1.28	0.6	0.27	single
1	0	1	1	0	0	0	0	1	1	0	research	Academic orientation	1	-0.62706	male	leading	full_time	Social Sciences	free	interrupter	Employed in a research position	0.39	0.82	0.65	-0.27	1.22	0.72	married
1	0	1	1	1	1	0	0	0	0	0	research	Academic orientation	0	0.236506	female	leading	full_time	Social Sciences	free	interrupter	Employed outside the university	-2.43	-0.09	0.77	-0.67	-0.08	0.8	married
1	0	1	1	0	0	1	1	0	1	0	research	Academic orientation	0	0.941394	male	leading	full_time	Social Sciences	free	interrupter	Employed outside the university	0.46	-0.37	1.06	-0.18	-0.02	-0.61	single
1	0	1	1	1	1	1	0	1	0	0	research	Everything Everywhere All at Once	1	#N/A	female	leading	full_time	Humanities	free	interrupter	Employed in a research position	0.25	0.69	-0.7	1.65	0.73	0.33	single
1	0	1	0	1	1	0	0	0	0	0	research	Topic devoted	0	-0.213252	male	leading	full_time	Social Sciences	free	interrupter	Employed in a research position	0	-0.37	-0.78	-1.27	-0.36	0.21	single
1	0	0	0	0	1	1	1	0	0	0	non-research	Academic orientation	1	2.13266	male	leading	full_time	Social Sciences	free	interrupter	Employed outside the university	0.85	-1.05	1.43	-2.44	-0.65	-1.05	single
1	1	1	1	0	1	0	1	1	1	0	research	Everything Everywhere All at Once	0	1.89828	male	leading	full_time	Humanities	free	interrupter	Employed in other position	0.28	-0.9	0.17	-0.09	-2.5	-1.38	single
1	1	1	1	0	0	1	0	0	0	0	research	Academic orientation	1	0.553081	male	leading	full_time	Math and Earth Sciences	free	interrupter	Employed in other position	-1.75	-0.19	-0.94	-1.58	0.05	0.8	single
1	0	1	1	0	1	1	1	0	1	0	research	Everything Everywhere All at Once	1	0.518359	male	leading	full_time	Humanities	free	interrupter	Employed outside the university	0.41	-0.79	1.04	0.72	-0.61	-2.07	single
1	0	1	0	1	0	0	0	0	0	0	research	Topic devoted	1	#N/A	female	leading	full_time	Humanities	free	interrupter	Employed outside the university	0.79	1.07	0.98	1.11	0.8	0.57	single
1	0	1	0	1	1	0	0	0	0	0	research	Topic devoted	1	#N/A	male	leading	full_time	Engineering and technical sciences	free	interrupter	Employed in a research position	0.23	-0.1	-0.79	0.06	0.28	0.63	married
0	0	0	0	0	0	0	0	0	0	1	non-research	Unconscious motives	0	#N/A	female	leading	full_time	Social Sciences	free	interrupter	Employed outside the university	-0.2	-0.93	1.47	-2.18	-0.12	0.38	single
1	0	1	1	0	1	0	0	1	0	0	research	Academic orientation	1	#N/A	male	leading	full_time	Social Sciences	free	interrupter	Employed outside the university	-0.75	-0.69	-0.47	0.62	-0.56	-0.28	single
1	0	1	1	1	1	1	1	1	0	0	research	Everything Everywhere All at Once	0	-0.166176	female	leading	full_time	Humanities	free	interrupter	Employed outside the university	0.34	-0.43	1.38	-1.1	0.04	0.79	single
1	0	1	0	1	1	0	1	1	0	1	research	Everything Everywhere All at Once	1	1.18226	male	leading	full_time	Humanities	free	interrupter	Unemployed	-0.66	-0.46	0.73	-0.45	0.11	-3.07	single
1	0	1	1	0	0	0	0	0	1	0	non-research	Academic orientation	0	1.9425	male	leading	full_time	Math and Earth Sciences	free	interrupter	Employed in other position	-0.53	-0.45	1.49	-0.44	-1.51	-0.65	married
1	0	1	1	1	1	0	1	1	0	0	research	Everything Everywhere All at Once	1	-1.07397	female	leading	full_time	Social Sciences	free	interrupter	Employed in a research position	0.46	2.46	-0.29	-1.4	-0.22	0.27	single
1	0	1	0	1	1	0	1	0	0	0	research	Topic devoted	0	-0.66016	male	leading	full_time	Math and Earth Sciences	free	interrupter	Employed outside the university	-1.54	0.51	-0.76	-1.07	0.84	0.82	married
0	0	1	0	1	0	0	0	0	0	0	non-research	Topic devoted	0	#N/A	male	leading	full_time	Math and Earth Sciences	free	interrupter	Employed outside the university	-1.08	-0.47	0.3	-0.69	-1.3	0.76	single
1	0	0	0	0	0	0	0	0	0	0	non-research	Unconscious motives	1	-1.07397	male	leading	full_time	Math and Earth Sciences	free	interrupter	Employed in a research position	-0.75	2.21	-0.71	-0.14	0.69	0.6	single
1	0	1	1	1	0	1	0	0	0	0	research	Topic devoted	0	-0.597958	female	leading	full_time	Social Sciences	free	interrupter	Employed outside the university	-1.73	-0.86	1.74	-2	-0.13	0.7	married
1	0	1	1	0	1	0	1	1	0	0	research	Everything Everywhere All at Once	0	#N/A	male	leading	full_time	Social Sciences	free	interrupter	Unemployed	-2.18	-0.65	-0.11	-0.54	-0.75	0.68	single
1	0	1	1	1	1	0	0	1	0	0	research	Everything Everywhere All at Once	0	0.29748	male	leading	full_time	Humanities	free	interrupter	Employed in a research position	1.05	1.46	0.75	1.3	1.03	0.66	married
1	0	1	0	1	0	1	1	0	0	0	research	Topic devoted	1	-0.609085	female	leading	full_time	Humanities	free	interrupter	Employed in other position	-0.12	1.06	-0.67	0.8	-0.39	0.57	married
1	0	1	1	1	1	0	0	0	0	0	research	Academic orientation	1	-0.210403	female	leading	full_time	Social Sciences	free	interrupter	Employed outside the university	0.51	1.47	-0.04	0.25	1.19	0.71	married
1	0	1	0	1	1	0	0	0	0	0	research	Topic devoted	1	0.0423494	male	leading	full_time	Humanities	free	interrupter	Employed outside the university	-0.59	0.06	0.32	-0.01	-0.43	-1.2	single
1	0	0	0	1	0	0	0	0	0	0	non-research	Unconscious motives	0	-1.07397	male	leading	full_time	Social Sciences	free	interrupter	Employed outside the university	1.03	-0.7	1.22	-1.18	0.4	0.57	married
1	0	0	0	0	1	0	0	0	0	0	research	Unconscious motives	1	-1.07397	female	leading	full_time	Social Sciences	free	interrupter	Employed in a research position	-1.8	0.09	-1.17	-1.01	-0.57	0.44	single
1	0	1	1	1	1	0	0	1	0	0	research	Everything Everywhere All at Once	1	#N/A	male	leading	full_time	Humanities	free	interrupter	Unemployed	1.45	-0.61	0.35	-0.35	-0.81	0.54	single
1	1	1	0	1	1	0	1	0	0	0	research	Everything Everywhere All at Once	1	0.0574752	female	leading	full_time	Math and Earth Sciences	free	interrupter	Employed outside the university	-0.6	-0.18	-0.72	0.59	0.23	0.58	single
1	0	1	0	1	0	0	0	0	1	0	research	Topic devoted	1	-0.391054	male	leading	full_time	Social Sciences	free	interrupter	Employed outside the university	-0.48	-0.03	-0.56	0.6	0.18	0.77	single
1	0	1	0	1	0	0	0	0	0	0	research	Topic devoted	1	0.999989	female	leading	full_time	Humanities	free	interrupter	Employed in a research position	0.39	-0.93	1.39	0.39	-0.67	0.49	single
1	0	1	1	1	1	0	0	1	1	1	research	Everything Everywhere All at Once	1	0.518359	male	leading	full_time	Social Sciences	free	interrupter	Employed in a research position	0.04	-0.44	0.32	-0.56	0.26	-0.13	single
1	0	0	0	0	1	0	1	0	0	0	research	Academic orientation	0	0.999989	male	leading	full_time	Social Sciences	free	interrupter	Employed outside the university	-0.47	-0.18	1.41	-0.73	0.33	0.21	single
0	0	0	0	0	0	0	0	0	0	1	non-research	Unconscious motives	0	-1.07397	female	leading	full_time	Humanities	free	interrupter	Employed outside the university	-2.12	-0.6	-2.39	-1.16	-2.61	-0.83	single
1	0	1	1	1	0	0	0	1	0	0	research	Academic orientation	0	1.22487	male	leading	full_time	Humanities	free	interrupter	Unemployed	-1.11	-0.52	-1.71	-0.22	-0.8	0.27	single
1	0	0	0	1	0	0	0	0	1	0	non-research	Unconscious motives	0	0.954141	male	leading	full_time	Social Sciences	free	interrupter	Employed outside the university	-0.56	-0.84	-0.26	-2	-2.39	-3.3	single
1	0	1	0	0	1	1	1	0	0	1	research	Everything Everywhere All at Once	0	0.494878	male	leading	full_time	Social Sciences	free	interrupter	Employed outside the university	1.64	-0.58	0.85	0.84	0.3	0.3	single
1	0	1	1	1	1	0	1	0	1	0	research	Everything Everywhere All at Once	0	0.253253	male	leading	full_time	Social Sciences	free	interrupter	Employed in a research position	-2.08	1.61	0.09	-0.87	-0.47	0.19	single
1	0	1	0	1	0	1	0	0	0	0	research	Topic devoted	1	#N/A	male	leading	full_time	Social Sciences	free	interrupter	Employed outside the university	0.76	-0.39	1.08	-0.29	0.66	0.55	single
1	0	0	0	1	0	1	0	0	0	0	research	Unconscious motives	1	0.0630955	male	leading	full_time	Humanities	free	interrupter	Employed outside the university	0.63	-0.8	1.22	0.75	-0.91	-0.42	single
1	0	0	0	0	0	0	0	0	0	0	non-research	Unconscious motives	0	0.0921968	male	leading	full_time	Humanities	free	interrupter	Employed outside the university	0	-0.28	1.8	-0.69	-1.21	0.35	single
0	0	0	1	0	0	0	0	0	0	0	research	Unconscious motives	#N/A	#N/A	female	non-leading	part_time	Social Sciences	payed	DPS	Employed outside the university	0.12	-0.45	-0.08	0.52	-0.39	-1.07	single
1	0	1	1	0	1	0	0	1	1	0	research	Everything Everywhere All at Once	1	-0.435281	male	leading	full_time	Social Sciences	free	interrupter	Employed outside the university	-0.54	1.13	-0.04	0.27	0.1	-0.15	single
1	0	1	0	1	0	0	0	0	0	0	research	Topic devoted	#N/A	#N/A	female	leading	full_time	Social Sciences	free	interrupter	Employed in a research position	-1.04	-0.79	0.14	-0.6	-1.65	0.1	single
1	0	1	1	1	1	0	1	1	0	0	research	Everything Everywhere All at Once	0	1.24161	female	leading	full_time	Social Sciences	free	interrupter	Employed outside the university	-0.62	0.38	1.07	0.17	-0.04	0.64	single
1	0	1	0	1	0	0	1	0	1	0	research	Topic devoted	1	0.74201	male	leading	full_time	Math and Earth Sciences	free	interrupter	Employed outside the university	-2.99	0.95	-2.33	-0.9	-1.06	0.27	married
1	0	0	0	0	0	0	0	0	0	0	research	Unconscious motives	0	0.573434	male	leading	full_time	Social Sciences	free	interrupter	Unemployed	-1.5	-0.56	-0.06	-0.31	-0.63	0.5	single
1	0	0	0	1	0	1	0	0	0	0	non-research	Unconscious motives	1	0.0463488	female	leading	full_time	Social Sciences	free	interrupter	Employed outside the university	-0.8	-0.86	0.96	-1.2	-1.82	-0.15	married
1	0	1	0	0	1	1	0	1	0	0	research	Academic orientation	1	0.07545	male	leading	full_time	Social Sciences	free	interrupter	Employed outside the university	-0.33	-0.79	-0.46	-1.36	-0.72	-1.99	married
1	1	0	0	0	0	0	0	0	0	0	non-research	Unconscious motives	0	2.37429	male	leading	full_time	Math and Earth Sciences	free	interrupter	Employed outside the university	-1.92	-0.73	-0.32	-0.66	-3.02	-0.06	married
1	0	1	1	1	1	0	0	0	0	0	research	Academic orientation	1	-1.07397	female	non-leading	full_time	Math and Earth Sciences	free	DPS	Employed in a research position	1.03	-0.01	-0.52	1.01	0.83	0.6	single
0	0	1	0	0	0	0	0	0	0	0	research	Unconscious motives	1	1.22487	female	non-leading	full_time	Humanities	payed	DPS	Unemployed	-0.53	0.44	-0.67	-0.25	-1.04	-1.34	married
1	0	1	0	1	1	0	0	1	0	0	research	Academic orientation	1	-1.07397	female	leading	full_time	Math and Earth Sciences	free	DPS	Employed in a research position	1.12	0.76	-1.37	1.3	1.08	0.64	single
1	0	1	0	1	1	0	0	0	0	0	research	Topic devoted	1	0.536334	male	leading	full_time	Humanities	free	interrupter	Employed outside the university	1.28	-0.86	0.49	-0.42	-0.38	0.15	single
1	0	1	1	1	1	0	1	1	0	0	research	Everything Everywhere All at Once	0	0.282354	female	leading	full_time	Social Sciences	free	interrupter	Employed in a research position	-1.15	-0.68	-0.51	-0.93	-0.37	-1.14	single
0	0	1	0	1	1	0	1	0	0	0	research	Topic devoted	1	-0.402181	female	leading	full_time	Social Sciences	free	interrupter	Employed outside the university	-0.03	-0.81	0.83	-1.69	-0.01	0.65	single
1	0	1	1	1	1	1	1	0	0	0	research	Everything Everywhere All at Once	0	-1.07397	female	leading	full_time	Social Sciences	free	interrupter	Unemployed	-1.12	-0.65	-0.61	-2.26	-2.16	-2.41	single
1	0	1	0	1	0	0	0	0	0	0	research	Topic devoted	#N/A	#N/A	male	leading	full_time	Math and Earth Sciences	free	interrupter	Employed outside the university	-0.1	-0.66	0.33	-0.57	-1.95	-0.05	single
1	0	1	1	1	1	0	0	0	0	0	research	Academic orientation	1	#N/A	female	non-leading	full_time	Math and Earth Sciences	free	DPS	Employed in a research position	0.54	0.14	-1.7	1.58	0.45	0.71	single
1	0	1	0	0	0	1	1	1	0	0	research	Academic orientation	1	-0.424155	female	leading	full_time	Humanities	free	interrupter	Employed in a research position	0.18	0.85	-1.47	1.66	-0.01	0.28	married
1	0	1	1	0	1	0	1	1	0	0	research	Everything Everywhere All at Once	0	-0.402181	female	leading	full_time	Social Sciences	free	interrupter	Employed outside the university	-1.13	-0.54	0.98	-0.16	-2.45	0.58	single
1	0	1	1	1	1	0	0	1	0	0	research	Everything Everywhere All at Once	#N/A	#N/A	female	leading	full_time	Engineering and technical sciences	free	interrupter	Employed in a research position	-0.8	-0.82	-1.37	0.3	-0.52	-0.12	married
1	0	1	0	1	1	0	1	0	0	0	research	Topic devoted	1	-1.07397	female	leading	full_time	Social Sciences	free	interrupter	Employed in a research position	0.25	-0.16	-2.21	-0.73	0.31	-0.67	single
1	0	1	0	0	1	0	0	0	0	0	research	Academic orientation	1	-1.07397	female	non-leading	full_time	Math and Earth Sciences	free	interrupter	Employed outside the university	1.17	-0.53	-0.98	0.04	-0.34	0.48	married
1	0	1	0	1	1	0	1	0	1	0	research	Everything Everywhere All at Once	1	0.282354	male	leading	full_time	Math and Earth Sciences	free	interrupter	Employed outside the university	0	0.07	0.56	-1.6	0.38	0.14	single
1	0	0	0	0	0	0	0	0	0	0	non-research	Unconscious motives	1	2.13428	female	non-leading	part_time	Humanities	payed	DPS	Employed outside the university	-1.16	-0.48	0.02	0.27	-1.37	-1.54	single
1	0	0	1	1	1	0	0	1	0	0	research	Academic orientation	1	1.47049	male	leading	full_time	Humanities	free	interrupter	Unemployed	1.36	-0.72	0.52	-0.99	-0.88	-0.33	single
1	0	1	0	1	0	1	0	0	0	0	non-research	Topic devoted	1	#N/A	male	non-leading	full_time	Engineering and technical sciences	free	interrupter	Employed outside the university	0.6	-0.19	0.96	0.56	0.97	0.61	single
1	0	1	0	1	0	0	0	0	0	0	research	Topic devoted	1	1.92453	female	leading	full_time	Math and Earth Sciences	free	DPS	Employed in a research position	-1.78	0.01	1.04	-1.08	1.27	-2.33	married
1	0	1	1	1	1	0	0	1	0	0	research	Everything Everywhere All at Once	1	1.44975	female	leading	full_time	Humanities	free	interrupter	Employed outside the university	-0.3	0.54	0.98	-0.79	0.57	-0.54	married
1	0	1	1	1	1	0	0	1	0	0	research	Everything Everywhere All at Once	1	#N/A	female	leading	full_time	Humanities	free	interrupter	Unemployed	-0.15	0.35	1.09	-0.18	0.29	0.24	single
1	0	0	0	0	0	1	1	0	0	0	research	Unconscious motives	0	0.07545	female	leading	full_time	Social Sciences	free	interrupter	Employed outside the university	-1.33	-0.93	1.94	-0.84	-0.77	0.81	married
1	0	1	1	1	1	0	1	1	1	1	research	Everything Everywhere All at Once	1	0.758364	male	leading	full_time	Math and Earth Sciences	free	interrupter	Employed outside the university	1.4	-0.3	-0.09	-0.42	0.05	0.21	single
1	0	1	1	0	0	0	0	1	0	0	research	Academic orientation	1	0.55146	male	leading	full_time	Humanities	free	interrupter	Unemployed	0.59	-0.97	0.88	-2.31	-0.19	-0.35	single
1	0	1	1	1	1	0	0	1	0	0	research	Everything Everywhere All at Once	1	0.0630955	female	leading	full_time	Humanities	free	interrupter	Employed in a research position	1.07	-0.25	0.03	1.34	0.99	0.04	married
1	0	0	0	0	0	0	0	0	0	0	research	Unconscious motives	1	0.07545	female	leading	full_time	Social Sciences	free	interrupter	Employed in a research position	1.5	-0.47	-0.5	-0.42	-0.57	0.34	single
1	0	0	0	1	1	0	0	0	0	0	research	Academic orientation	1	0.77796	female	non-leading	full_time	Humanities	free	DPS	Employed outside the university	0.52	0.65	-0.33	-0.88	-1.53	-2.7	single
1	0	0	0	0	0	0	0	0	0	0	research	Unconscious motives	1	0.282354	female	leading	full_time	Humanities	free	interrupter	Employed outside the university	0.22	-0.01	-0.51	1.62	0.18	0.96	married
1	0	1	0	1	0	0	1	1	0	0	research	Topic devoted	1	0.0603242	male	leading	full_time	Humanities	free	interrupter	Employed in other position	0.47	-0.19	0.77	0.77	1.03	0.61	married
1	0	0	0	0	0	0	0	0	0	0	non-research	Unconscious motives	1	2.37429	female	leading	full_time	Social Sciences	free	interrupter	Employed outside the university	1.18	-0.79	1.17	0.78	-0.95	0.08	single
1	0	1	0	0	0	0	0	0	0	0	research	Unconscious motives	0	-0.867064	male	leading	full_time	Social Sciences	free	interrupter	Employed outside the university	-0.02	0.49	-0.39	-0.59	0.5	0.79	single
1	0	0	0	0	0	1	0	0	0	0	non-research	Unconscious motives	0	#N/A	male	non-leading	full_time	Engineering and technical sciences	free	DPS	Employed outside the university	-1.31	-0.84	0.64	-1.5	-0.79	-1.37	single
1	0	1	0	1	1	0	1	0	1	0	research	Everything Everywhere All at Once	0	-0.597958	male	leading	full_time	Engineering and technical sciences	free	interrupter	Employed outside the university	-0.34	2.83	-0.71	-0.79	0.64	-1.33	married
1	0	0	0	1	1	0	0	0	1	0	research	Unconscious motives	1	0.07545	male	leading	full_time	Engineering and technical sciences	free	interrupter	Employed outside the university	-0.57	-0.51	1.46	-1.06	0.07	-1.06	single
1	0	1	0	0	0	0	0	0	0	0	research	Unconscious motives	1	-1.07397	female	non-leading	full_time	Math and Earth Sciences	free	DPS	Employed in a research position	-0.05	0.91	0.13	0.81	1.22	0.68	married
0	1	0	0	0	0	0	0	0	1	0	non-research	Unconscious motives	1	-0.149429	male	non-leading	full_time	Humanities	payed	DPS	Employed outside the university	0.59	0.4	-0.48	-0.28	0.76	0.59	single
0	0	1	1	1	1	0	0	0	0	0	research	Topic devoted	1	#N/A	female	leading	full_time	Social Sciences	free	interrupter	Employed outside the university	1.05	0.1	0.72	1.35	1.07	0.6	single
1	0	1	0	1	1	1	1	1	0	0	research	Everything Everywhere All at Once	1	1.43177	female	leading	full_time	Engineering and technical sciences	free	returner	Employed in a research position	-1.58	1.18	1.3	-0.65	0.39	0.93	married
1	0	1	0	1	0	0	0	0	0	0	research	Topic devoted	1	-0.361953	female	leading	full_time	Math and Earth Sciences	free	DPS	Employed in a research position	0.6	1.37	-0.27	-0.2	0.21	0.71	single
1	0	1	1	1	0	0	0	0	0	0	research	Academic orientation	1	-1.07397	female	non-leading	full_time	Social Sciences	free	DPS	Unemployed	0.94	0.78	0.74	0.83	1.11	0.69	single
1	0	1	1	1	0	0	0	1	0	0	research	Academic orientation	1	-1.07397	male	leading	full_time	Humanities	free	interrupter	Employed outside the university	0.59	-0.67	-1.02	-0.02	-1.4	0.42	single
1	0	1	1	0	0	0	0	1	0	0	research	Academic orientation	1	#N/A	female	leading	full_time	Humanities	free	DPS	Employed in a research position	0.94	0.1	0.72	0.85	1.13	0.67	single
1	0	1	0	1	1	0	0	0	0	0	research	Topic devoted	0	0.0905758	male	non-leading	full_time	Engineering and technical sciences	free	DPS	Employed in a research position	-0.62	0.16	0.06	0.74	1.2	0.68	single
1	0	1	0	1	0	0	0	0	0	0	research	Topic devoted	1	-0.613084	male	leading	full_time	Engineering and technical sciences	free	interrupter	Employed outside the university	0.05	-0.28	-0.28	-1.51	0.29	0.72	single
1	0	1	0	1	1	0	0	0	0	0	research	Topic devoted	1	-0.642185	male	leading	full_time	Social Sciences	free	interrupter	Employed in a research position	-0.97	-0.7	-0.38	-1.23	-1.63	-1.52	single
0	1	0	0	1	0	0	0	0	1	0	non-research	Unconscious motives	0	2.37429	male	leading	full_time	Social Sciences	free	interrupter	Employed outside the university	1.08	-1	0.79	0.24	-1.38	-1.94	single
1	0	1	0	0	0	1	0	0	1	0	non-research	Unconscious motives	1	-1.07397	male	leading	full_time	Social Sciences	free	interrupter	Employed outside the university	-1.4	-0.82	-1.76	-1.37	-0.94	0.36	single
1	0	1	0	1	0	1	0	0	0	0	research	Topic devoted	1	-0.417307	male	non-leading	part_time	Engineering and technical sciences	payed	returner	Employed outside the university	-0.31	-0.73	-0.02	-1.58	-1.31	-0.27	single
1	0	1	1	1	1	0	0	0	0	0	research	Academic orientation	1	0.999989	male	non-leading	full_time	Humanities	free	DPS	Employed in a research position	-0.68	-0.39	0.57	0.37	0.22	-0.4	single
1	0	0	0	0	0	0	0	0	0	0	research	Unconscious motives	0	#N/A	female	non-leading	full_time	Math and Earth Sciences	free	DPS	Employed outside the university	-1.14	0.1	-0.83	1.05	0.54	-0.36	single
1	0	1	1	1	1	0	0	0	0	0	research	Academic orientation	1	0.07545	female	leading	full_time	Social Sciences	free	interrupter	Employed in a research position	0.72	1.15	0.29	1.06	0.93	0.63	single
1	0	1	0	0	1	0	0	0	0	0	research	Academic orientation	1	-0.837963	male	leading	full_time	Math and Earth Sciences	free	interrupter	Employed outside the university	0.13	0.5	-1.51	-1.56	-1.73	-0.08	married
1	0	1	0	1	1	0	1	0	1	0	research	Everything Everywhere All at Once	1	-1.07397	male	leading	full_time	Math and Earth Sciences	free	interrupter	Employed outside the university	-1.17	1.15	-1.21	1.15	0.29	-1.14	single
1	0	0	0	0	0	0	0	0	1	0	non-research	Unconscious motives	0	-0.360332	male	non-leading	full_time	Engineering and technical sciences	free	DPS	Employed outside the university	-1.04	-0.78	-1.59	-1.88	-0.37	0.59	single
0	0	0	0	1	0	0	0	0	0	0	research	Unconscious motives	0	2.37429	male	leading	full_time	Social Sciences	free	interrupter	Employed outside the university	-1.39	0.18	1.61	-2.06	-0.39	-3.17	single
1	0	1	0	1	0	0	0	0	0	0	research	Topic devoted	1	#N/A	male	leading	full_time	Engineering and technical sciences	free	interrupter	Employed in other position	-0.5	1.25	-0.65	-0.28	-1.07	-1.39	married
0	1	1	0	0	0	0	0	0	0	1	non-research	Unconscious motives	1	1.90778	female	leading	full_time	Math and Earth Sciences	free	DPS	Employed outside the university	-0.58	-0.27	1.22	0.51	-2.09	0.76	married
1	0	1	0	0	0	0	1	0	0	0	research	Academic orientation	0	0.07545	male	leading	full_time	Social Sciences	free	interrupter	Employed in a research position	-1.2	0.94	-2.13	0.37	0.81	0	married
0	0	0	1	0	0	0	0	0	0	1	research	Unconscious motives	#N/A	1.22487	male	leading	full_time	Engineering and technical sciences	free	interrupter	Employed outside the university	-2.22	-0.72	1.14	-1.74	0.37	-0.61	single
1	0	1	0	1	0	0	0	0	0	0	research	Topic devoted	0	-1.07397	female	leading	full_time	Social Sciences	free	interrupter	Unemployed	0.54	1.55	-1.5	-1.66	-0.1	0.33	married
1	0	1	1	1	1	0	0	1	0	0	research	Everything Everywhere All at Once	1	-1.07397	male	non-leading	full_time	Social Sciences	payed	DPS	Unemployed	1.01	0.76	-1.37	0.81	1.14	0.7	single
1	0	1	1	1	1	1	0	1	0	0	research	Everything Everywhere All at Once	0	#N/A	female	leading	full_time	Humanities	free	interrupter	Employed outside the university	-0.86	-0.63	1.62	0.57	-0.09	-1.14	single
1	0	1	1	1	1	0	1	0	0	0	research	Everything Everywhere All at Once	1	-0.356333	female	leading	full_time	Humanities	free	interrupter	Employed in other position	-0.8	0.5	0.65	0.62	-0.11	1.05	married
1	0	0	1	0	1	0	0	0	0	0	research	Academic orientation	1	2.14941	female	non-leading	full_time	Math and Earth Sciences	free	DPS	Employed in a research position	-2.01	-0.84	0.74	-0.88	-1.29	-0.02	single
1	0	0	0	0	0	1	0	0	1	0	non-research	Unconscious motives	0	#N/A	male	non-leading	full_time	Engineering and technical sciences	free	DPS	Employed outside the university	-0.87	-0.75	0.5	-0.97	-0.8	0.44	single
1	0	1	0	1	1	0	0	1	0	0	research	Academic orientation	0	-0.631059	male	leading	full_time	Humanities	free	interrupter	Employed outside the university	-0.39	1.39	-1.75	0.13	0.61	-1.88	single
1	0	1	0	1	1	0	1	0	0	0	research	Topic devoted	1	-0.596337	female	leading	full_time	Math and Earth Sciences	free	DPS	Employed in a research position	0.43	1.28	-1.29	-1.04	0.15	0.39	single
1	0	1	0	1	1	0	0	0	0	0	research	Topic devoted	1	#N/A	male	non-leading	full_time	Humanities	free	DPS	Employed in a research position	1.21	-0.18	0.12	1.07	0.83	0.48	single
1	1	0	0	0	0	1	0	0	1	0	non-research	Unconscious motives	#N/A	1.22487	male	non-leading	full_time	Engineering and technical sciences	free	DPS	Employed outside the university	-2.05	-0.6	-0.3	0.2	-1.14	-0.1	single
1	0	1	1	1	1	0	0	0	0	0	research	Academic orientation	1	-1.07397	male	leading	full_time	Social Sciences	free	interrupter	Employed in a research position	0.96	0.37	1.01	0.4	0.72	0.64	married
0	0	0	0	0	0	0	0	0	0	0	non-research	Unconscious motives	0	1.9134	female	non-leading	full_time	Math and Earth Sciences	payed	returner	Employed outside the university	-1.45	-0.88	1.02	-2.12	-0.5	-2.79	married
1	0	0	0	0	0	1	0	0	0	0	non-research	Unconscious motives	0	-0.867064	male	non-leading	full_time	Social Sciences	free	DPS	Employed outside the university	0.64	-0.48	1.19	0.56	0.19	0.4	single
1	0	0	1	0	1	0	0	1	0	0	research	Academic orientation	0	-1.07397	female	leading	full_time	Social Sciences	free	interrupter	Employed in a research position	-0.73	0.04	-0.38	-1.85	-0.52	0.49	single
1	0	1	1	0	1	0	1	1	0	0	research	Everything Everywhere All at Once	1	0.568207	female	non-leading	full_time	Math and Earth Sciences	free	DPS	Employed outside the university	-0.54	-0.1	-0.99	1.64	-0.39	0.1	married
1	0	0	0	0	0	0	0	1	1	1	research	Unconscious motives	1	-0.356333	male	leading	full_time	Humanities	free	DPS	Employed in other position	1.1	3.08	0.79	1.24	0.96	0.54	single
1	0	1	1	1	0	1	0	0	0	0	research	Topic devoted	#N/A	#N/A	male	leading	full_time	Math and Earth Sciences	free	DPS	Employed outside the university	-1.4	-0.65	-1.82	-1.15	-0.43	0.52	single
1	0	1	0	0	1	1	0	1	0	0	research	Academic orientation	1	-0.147808	male	leading	full_time	Humanities	free	interrupter	Employed in a research position	1.12	1.48	-0.48	0.68	0.51	0.43	single
1	1	1	1	0	1	0	0	0	0	0	research	Academic orientation	0	1.21763	male	leading	full_time	Social Sciences	free	interrupter	Unemployed	1.83	0.35	0.74	0.8	0.04	-0.37	single
1	0	1	0	0	0	0	0	0	1	0	research	Unconscious motives	0	0.282354	male	leading	full_time	Social Sciences	free	interrupter	Employed outside the university	-0.55	-0.76	-0.35	-0.2	-3.18	-2.76	single
1	1	0	0	0	1	1	0	0	0	0	research	Unconscious motives	1	1.9134	female	leading	full_time	Social Sciences	free	interrupter	Employed in other position	-1.39	-0.1	0.1	-0.36	0.29	-0.71	married
1	0	0	0	0	0	0	0	0	0	0	research	Unconscious motives	1	-1.07397	male	non-leading	full_time	Math and Earth Sciences	free	interrupter	Employed outside the university	0.73	-0.73	0.51	0.28	0.56	0.56	single
1	0	0	0	0	0	0	0	0	0	0	research	Unconscious motives	1	-1.07397	male	non-leading	full_time	Engineering and technical sciences	free	interrupter	Employed outside the university	0.91	0.74	0.85	1.38	0.52	0.77	single
1	0	1	1	1	0	0	0	0	0	0	research	Academic orientation	1	0.0574752	male	non-leading	full_time	Engineering and technical sciences	free	DPS	Employed outside the university	1.1	3.08	0.79	1.24	0.96	0.54	single
1	0	1	0	1	0	0	0	0	0	0	research	Topic devoted	1	-1.07397	male	non-leading	full_time	Engineering and technical sciences	free	DPS	Employed in a research position	-0.12	0.64	-1.75	0.73	-0.17	0.47	married
1	0	1	0	0	0	1	0	0	0	0	research	Unconscious motives	1	1.9425	female	non-leading	full_time	Math and Earth Sciences	free	DPS	Employed outside the university	-1.41	-0.43	-2.32	-1.66	-1.59	-1.85	married
0	0	1	0	1	1	0	0	0	0	0	research	Topic devoted	1	-1.07397	female	non-leading	full_time	Math and Earth Sciences	free	DPS	Employed in a research position	0.66	2.48	-0.36	1.52	0.92	0.5	single
1	0	0	0	1	0	1	0	0	0	0	research	Unconscious motives	1	#N/A	female	leading	full_time	Math and Earth Sciences	free	interrupter	Employed in a research position	-1.41	0.93	0.54	-0.09	-0.98	-1.55	married
1	0	1	0	1	0	0	0	0	0	0	non-research	Topic devoted	1	-0.143808	female	non-leading	full_time	Engineering and technical sciences	free	interrupter	Employed in other position	-1.46	0.1	-0.34	1.67	1.13	0.12	married
1	0	1	1	0	0	0	0	1	1	0	research	Academic orientation	0	-0.15105	male	non-leading	full_time	Engineering and technical sciences	free	DPS	Employed in a research position	-0.53	-0.08	1.11	0.49	0.92	0.71	single
1	0	1	1	1	0	0	0	1	1	0	research	Academic orientation	1	1.22487	male	non-leading	full_time	Math and Earth Sciences	free	DPS	Employed in a research position	-0.5	1.25	-0.65	-0.28	-1.07	-1.39	married
1	0	0	1	1	0	1	0	0	0	0	research	Academic orientation	1	#N/A	male	non-leading	full_time	Math and Earth Sciences	free	interrupter	Employed outside the university	1.04	-0.33	-0.33	-0.28	0.17	0.68	married
1	0	1	1	1	1	0	0	1	0	0	research	Everything Everywhere All at Once	0	#N/A	female	leading	full_time	Math and Earth Sciences	free	DPS	Unemployed	-2.47	-0.17	-1.06	0.61	-2.16	-0.74	single
1	0	0	0	0	0	0	0	0	0	0	research	Unconscious motives	1	0.0574752	female	non-leading	full_time	Math and Earth Sciences	free	interrupter	Employed outside the university	1.48	-0.28	-0.65	0.43	0.49	0.42	married
1	0	1	0	0	1	0	0	0	0	0	research	Academic orientation	1	0.507233	female	leading	full_time	Humanities	free	interrupter	Employed in a research position	-0.18	1.37	-0.51	-0.67	1	0.25	single
1	0	0	0	0	1	1	0	0	0	0	non-research	Unconscious motives	1	2.16738	female	non-leading	full_time	Math and Earth Sciences	free	DPS	Employed outside the university	-0.12	-0.05	-0.95	1.25	-0.77	-1.38	single
1	1	1	1	1	1	0	0	0	0	0	research	Academic orientation	#N/A	#N/A	female	leading	full_time	Humanities	free	interrupter	Employed in other position	-0.63	-0.58	0.88	0.87	0.45	-1.41	married
1	0	1	1	1	0	0	0	1	0	0	research	Academic orientation	1	-1.07397	male	non-leading	full_time	Math and Earth Sciences	free	DPS	Unemployed	-0.05	-0.21	-0.38	0.61	0.48	0.75	single
1	0	1	1	1	1	1	1	0	0	0	research	Everything Everywhere All at Once	1	0.29748	male	non-leading	full_time	Social Sciences	free	returner	Employed in a research position	1.05	0.78	0.74	1.33	1.05	0.63	married
1	0	0	0	0	0	0	0	0	0	0	non-research	Unconscious motives	1	0.758364	male	non-leading	full_time	Math and Earth Sciences	free	DPS	Employed in other position	-0.59	-0.42	-0.33	0.9	-0.08	-1.24	single
1	0	1	0	0	0	0	0	1	0	0	research	Academic orientation	1	-0.391054	male	non-leading	full_time	Math and Earth Sciences	free	DPS	Employed in other position	-0.19	-0.64	-0.63	-0.57	-0.01	0.3	single
1	0	1	1	0	1	0	0	1	0	0	research	Academic orientation	1	-1.07397	female	non-leading	full_time	Math and Earth Sciences	free	DPS	Employed in other position	0.22	-0.39	-0.15	0.19	0.66	0.6	single
0	0	0	0	1	0	0	0	0	0	0	research	Unconscious motives	1	0.07545	female	leading	full_time	Social Sciences	free	interrupter	Unemployed	-0.16	-0.66	1.27	-0.51	0.57	0.51	single
1	0	1	1	0	0	0	0	0	0	0	research	Academic orientation	1	#N/A	female	leading	part_time	Humanities	payed	returner	Employed in a research position	1.07	0.08	0.02	1.4	1.13	0.63	married
1	0	0	1	1	1	0	0	1	0	0	research	Academic orientation	1	0.489258	female	non-leading	full_time	Math and Earth Sciences	free	DPS	Employed in a research position	-0.53	0.2	-0.32	1.04	1.14	0.69	single
1	0	0	1	0	0	0	0	0	0	0	research	Academic orientation	1	-1.07397	female	non-leading	full_time	Math and Earth Sciences	free	DPS	Unemployed	-1.67	-0.72	0.2	0.12	-0.64	0.82	single
1	0	1	0	0	1	1	0	0	0	0	research	Academic orientation	1	-0.199276	female	leading	full_time	Social Sciences	free	interrupter	Employed outside the university	-0.59	-0.83	1.05	-0.81	-1.91	0.31	married
1	0	1	1	1	0	0	0	0	0	0	research	Academic orientation	1	-1.07397	female	non-leading	full_time	Humanities	free	returner	Employed in other position	-0.97	0.35	0	0.66	0.71	0.13	married
1	0	1	1	1	0	0	0	0	0	0	research	Academic orientation	1	0.0574752	female	non-leading	full_time	Social Sciences	free	returner	Employed in a research position	-2.01	-0.53	-0.48	0.47	0.68	0.51	married
1	0	1	0	1	1	0	0	0	0	0	research	Topic devoted	0	0.941394	male	leading	full_time	Math and Earth Sciences	free	interrupter	Employed in a research position	-0.37	1.34	0.77	-1.34	0.55	0.66	married
1	0	1	1	0	1	0	0	0	0	0	research	Academic orientation	1	2.14941	female	leading	full_time	Social Sciences	free	interrupter	Employed outside the university	-1.88	0.03	-1.96	-0.15	0.29	0.76	single
0	0	1	0	0	0	1	0	0	1	0	non-research	Unconscious motives	0	1.22364	male	non-leading	full_time	Engineering and technical sciences	free	DPS	Employed in other position	-0.85	1.49	-0.04	1.34	0.35	-1.13	single
1	0	1	1	1	1	0	0	0	0	0	research	Academic orientation	1	0.271228	female	non-leading	full_time	Engineering and technical sciences	free	DPS	Employed in a research position	-0.24	1.46	0.22	0.62	1.02	0.2	married
1	0	1	0	0	0	0	0	1	0	0	research	Academic orientation	1	-0.625439	male	non-leading	part_time	Humanities	payed	DPS	Employed outside the university	-0.35	-0.58	0.58	-1.06	0.76	0.63	married
1	0	1	1	0	1	1	1	1	1	0	research	Everything Everywhere All at Once	0	-0.211631	male	non-leading	full_time	Social Sciences	payed	DPS	Employed outside the university	-1.58	-0.63	-1.52	-1.88	-1	-1.27	single
1	0	1	1	1	1	0	0	0	0	0	research	Academic orientation	1	-1.07397	male	leading	full_time	Social Sciences	free	interrupter	Employed in a research position	-2.61	3.04	-2.4	-0.04	0.57	-0.01	single
1	0	1	0	1	1	1	1	0	0	0	research	Everything Everywhere All at Once	1	0.07545	female	leading	full_time	Engineering and technical sciences	free	returner	Employed outside the university	-0.04	0.76	1.05	-1.64	-1.18	-0.8	single
0	1	0	0	0	0	0	0	0	1	0	non-research	Unconscious motives	#N/A	#N/A	male	non-leading	full_time	Social Sciences	free	DPS	Employed in other position	-0.83	-0.69	0.91	-1.24	-0.88	-0.87	single
1	0	1	0	0	1	0	0	0	0	0	research	Academic orientation	1	-0.66016	male	non-leading	full_time	Social Sciences	free	DPS	Employed in other position	1.31	0.02	0.66	0.66	0.68	0.51	single
1	0	0	1	1	0	0	0	0	0	0	research	Academic orientation	1	-1.07397	female	leading	full_time	Humanities	free	DPS	Employed in other position	0.61	0.95	-1.17	-1.36	-0.85	0.45	single
1	0	1	1	1	0	1	0	0	0	0	research	Topic devoted	0	-0.849089	male	non-leading	part_time	Humanities	payed	DPS	Employed outside the university	-1.53	-0.76	-1.17	-1.65	-1.3	-0.02	married
1	0	0	0	0	0	0	0	0	0	0	research	Unconscious motives	1	#N/A	female	leading	full_time	Humanities	free	interrupter	Employed in other position	0.88	-0.78	-0.42	0.17	-0.65	0.35	single
1	0	1	1	1	1	0	0	1	0	0	research	Everything Everywhere All at Once	1	0.775111	male	leading	full_time	Social Sciences	free	interrupter	Employed outside the university	-0.1	0	0.88	-0.23	0.63	0.83	single
1	0	0	0	0	1	0	0	0	0	0	research	Unconscious motives	1	0.505612	female	leading	full_time	Engineering and technical sciences	free	returner	Employed in other position	0.35	-0.78	-0.11	-0.92	-0.35	-1.95	married
1	0	1	1	0	0	0	0	1	0	0	research	Academic orientation	#N/A	0.282354	male	non-leading	full_time	Math and Earth Sciences	free	DPS	Employed in a research position	-0.46	-0.69	0.06	0.16	0.08	0.07	single
1	0	1	0	1	0	0	0	0	0	0	research	Topic devoted	1	-1.07397	male	non-leading	full_time	Engineering and technical sciences	free	DPS	Employed in other position	1.39	-0.32	-1.1	-0.39	0.7	-0.17	married
0	1	1	0	1	0	0	0	0	0	0	research	Unconscious motives	1	0.743238	male	leading	full_time	Humanities	free	interrupter	Employed outside the university	1.66	0.29	0.23	-0.13	-0.71	0.16	married
1	0	1	0	0	1	0	0	0	0	0	research	Academic orientation	1	-0.164555	female	leading	full_time	Humanities	free	interrupter	Employed in other position	0.97	1.22	0.74	1.02	0.48	0.37	single
1	0	0	0	0	1	0	0	0	1	1	research	Unconscious motives	1	-1.07397	male	leading	full_time	Math and Earth Sciences	free	DPS	Employed in other position	-0.88	-0.11	-1.87	-0.84	-0.13	-0.6	married
1	0	1	1	1	1	0	1	1	0	0	research	Everything Everywhere All at Once	1	#N/A	female	leading	full_time	Social Sciences	free	interrupter	Employed in a research position	1.04	0.07	-0.13	0.43	0.61	0.37	single
1	0	1	1	1	1	0	1	1	1	0	research	Everything Everywhere All at Once	0	#N/A	male	leading	full_time	Social Sciences	free	interrupter	Employed outside the university	0.25	-0.96	0.95	-1.64	-2.42	0.49	single
1	0	0	0	0	0	0	0	0	0	0	research	Unconscious motives	1	-1.07397	male	non-leading	part_time	Humanities	payed	returner	Employed outside the university	1.05	0.1	0.72	1.35	1.07	0.6	married
0	1	0	0	0	0	0	0	0	1	0	non-research	Unconscious motives	0	1.07894	male	non-leading	full_time	Engineering and technical sciences	free	DPS	Employed outside the university	-1.06	-0.79	0.31	-0.85	-1.87	-3.45	married
1	0	1	0	1	0	0	0	0	0	0	research	Topic devoted	1	#N/A	male	leading	part_time	Social Sciences	payed	DPS	Employed outside the university	0.88	-0.08	-1.04	1.31	-0.88	0.45	single
1	0	0	0	0	0	0	0	0	0	0	non-research	Unconscious motives	1	0.518359	male	leading	full_time	Engineering and technical sciences	free	interrupter	Unemployed	0.73	-1.03	-0.72	-1.88	-1.23	-1.65	married
1	0	0	0	0	0	0	0	0	1	0	research	Unconscious motives	0	1.41902	male	leading	full_time	Social Sciences	payed	DPS	Employed outside the university	-0.82	-0.63	0.79	-1.56	-2.06	0.47	single
1	0	0	1	0	0	0	0	1	0	0	research	Academic orientation	1	#N/A	male	leading	full_time	Social Sciences	payed	DPS	Employed outside the university	0.45	-0.5	0.06	0.2	0.45	0.42	single
1	0	0	1	0	1	0	0	0	1	0	research	Academic orientation	1	#N/A	male	non-leading	full_time	Engineering and technical sciences	free	DPS	Employed outside the university	0.36	-0.78	-0.88	-0.52	-0.44	0.54	single
1	0	1	0	1	0	0	0	0	0	0	research	Topic devoted	1	-1.07397	male	non-leading	full_time	Math and Earth Sciences	free	returner	Employed outside the university	-0.14	0.82	1	0.49	0.96	0.67	married
1	0	0	1	0	0	1	1	0	0	0	research	Academic orientation	1	0.704631	female	leading	full_time	Humanities	free	interrupter	Unemployed	-0.13	-0.88	1.48	0.35	0.02	-2.05	married
1	0	1	1	0	0	0	0	0	0	0	research	Academic orientation	1	-1.07397	female	non-leading	full_time	Humanities	free	DPS	Employed in other position	0.77	-0.02	-1.26	1.29	1.04	0.61	single
0	1	0	0	0	0	1	1	0	1	1	non-research	Unconscious motives	0	0.55708	male	leading	full_time	Math and Earth Sciences	payed	DPS	Employed outside the university	-0.8	-0.85	-0.57	-2.05	-2.86	-1.87	married
0	0	1	0	0	0	0	0	0	0	0	research	Unconscious motives	1	1.46649	female	leading	full_time	Math and Earth Sciences	free	interrupter	Employed outside the university	0.06	0.94	-1.15	-1.55	-0.93	0.72	single
1	0	0	0	0	0	1	0	0	0	0	non-research	Unconscious motives	1	-1.07397	female	leading	part_time	Humanities	payed	DPS	Employed outside the university	0.95	-0.21	0.9	-0.43	0.46	0.74	married
1	0	1	1	1	0	0	0	1	0	0	research	Academic orientation	1	-0.40618	male	non-leading	full_time	Math and Earth Sciences	free	interrupter	Employed outside the university	0.69	-0.29	0.95	0.66	0.89	0.58	married
1	0	1	0	1	0	0	0	0	0	0	research	Topic devoted	1	0.496385	female	leading	full_time	Math and Earth Sciences	free	DPS	Employed in a research position	-0.95	-0.07	1.26	0.36	0.96	-1.14	married
1	0	0	1	0	0	0	0	1	0	0	research	Academic orientation	0	1.65665	female	leading	full_time	Social Sciences	free	interrupter	Employed outside the university	-1.8	-0.69	0.34	0.52	-0.06	-1.43	single
1	0	0	0	0	0	0	0	0	0	0	research	Unconscious motives	1	-1.07397	female	non-leading	part_time	Humanities	payed	returner	Employed outside the university	1.22	0.12	-2.12	0.03	1.06	0.58	married
1	0	0	0	0	0	0	0	0	0	0	research	Unconscious motives	1	#N/A	female	non-leading	part_time	Humanities	payed	interrupter	Employed in a research position	-0.11	-0.22	-1.86	1.26	0.42	0.46	married
1	0	1	1	0	0	0	0	0	0	0	research	Academic orientation	1	-1.07397	male	non-leading	full_time	Humanities	payed	DPS	Unemployed	1.1	-0.26	-1.17	1.22	0.4	0.68	single
1	0	1	1	0	1	0	0	1	0	0	research	Academic orientation	1	-0.624211	female	non-leading	part_time	Humanities	payed	interrupter	Employed outside the university	1.16	-0.2	0.82	1.19	0.91	0.53	single
1	0	1	0	1	1	1	1	0	1	0	research	Everything Everywhere All at Once	1	-0.833963	male	leading	full_time	Math and Earth Sciences	free	interrupter	Employed outside the university	0.8	0.7	-0.7	0.01	0.16	0.63	single
1	0	1	0	1	0	0	0	0	0	0	research	Topic devoted	1	#N/A	female	non-leading	full_time	Math and Earth Sciences	free	returner	Employed outside the university	1.04	-0.33	-0.33	-0.28	0.17	0.68	married
1	0	1	1	0	0	0	0	0	1	0	research	Academic orientation	1	-1.07397	male	non-leading	full_time	Engineering and technical sciences	free	DPS	Employed in other position	1.17	-0.22	0.11	1.24	0.96	0.56	single
1	0	1	0	1	0	0	0	0	0	0	research	Topic devoted	1	-1.07397	female	non-leading	full_time	Math and Earth Sciences	free	DPS	Employed outside the university	1.15	-0.17	0.9	0.07	0.03	0.4	single
1	0	1	1	0	0	0	0	1	0	0	research	Academic orientation	1	0.999989	female	non-leading	full_time	Engineering and technical sciences	free	DPS	Employed in a research position	-0.22	-0.45	1.27	-0.98	-0.14	0.02	married
0	0	0	1	0	0	0	0	0	0	0	non-research	Unconscious motives	0	2.37429	female	non-leading	part_time	Engineering and technical sciences	payed	DPS	Employed outside the university	-2.35	-0.72	0.89	-0.6	-0.77	-2.03	single
1	0	1	1	1	1	1	0	1	0	0	research	Everything Everywhere All at Once	1	-1.07397	female	non-leading	full_time	Engineering and technical sciences	free	DPS	Employed in a research position	0.8	-0.3	0.95	1.16	0.84	0.52	married
1	0	1	1	0	1	0	0	1	0	0	research	Academic orientation	1	-0.391054	female	non-leading	part_time	Engineering and technical sciences	payed	DPS	Employed outside the university	-0.11	-0.66	0.54	-1.64	0.66	0.55	single
1	0	1	1	1	1	0	0	0	0	0	research	Academic orientation	1	0.0614746	female	leading	full_time	Humanities	free	interrupter	Employed in other position	1.16	-0.2	-0.71	0.05	0.95	0	married
0	0	0	0	0	0	0	0	0	1	0	non-research	Unconscious motives	#N/A	-0.590717	male	non-leading	full_time	Engineering and technical sciences	free	DPS	Employed outside the university	-1.94	-0.68	-0.72	-1.92	-1.91	-1.58	single
1	0	1	1	0	0	0	0	1	0	0	research	Academic orientation	1	0.282354	female	leading	full_time	Humanities	free	interrupter	Employed outside the university	0.71	-0.28	-0.5	0.24	0.72	0.5	single
1	0	0	1	0	1	0	0	0	0	0	research	Academic orientation	1	0.518359	female	non-leading	part_time	Social Sciences	payed	returner	Employed in a research position	-0.62	-0.75	-1.2	-1.05	0.06	-1.49	married
1	0	1	1	1	1	1	0	0	1	0	research	Everything Everywhere All at Once	1	2.37429	male	non-leading	full_time	Engineering and technical sciences	free	DPS	Employed outside the university	-0.5	1.25	-0.65	-0.28	-1.07	-1.39	single
0	1	1	0	0	0	0	0	0	0	0	non-research	Unconscious motives	1	1.22487	male	non-leading	full_time	Math and Earth Sciences	free	DPS	Employed outside the university	0.93	2.86	1.13	0.7	0.53	0.58	single
1	0	1	1	1	1	1	0	0	0	0	research	Everything Everywhere All at Once	1	-1.07397	male	non-leading	part_time	Humanities	payed	interrupter	Employed in a research position	1.26	-0.63	-1.02	0.74	0.55	0.49	single
1	0	1	0	0	0	0	0	0	0	0	research	Unconscious motives	1	-1.07397	male	leading	full_time	Math and Earth Sciences	free	DPS	Employed outside the university	-0.1	-0.34	-0.67	-0.52	0.11	-0.36	married
1	0	1	1	1	0	0	0	0	0	0	research	Academic orientation	1	1.19177	female	non-leading	full_time	Engineering and technical sciences	free	DPS	Employed outside the university	0.56	-0.03	0.96	1.37	0.47	0.73	single
1	0	0	0	0	0	0	0	0	0	0	non-research	Unconscious motives	0	2.37429	male	non-leading	full_time	Engineering and technical sciences	free	DPS	Unemployed	1.37	-0.82	1.27	-0.82	-0.63	0.49	married
1	0	1	1	0	1	0	0	1	0	0	research	Academic orientation	1	0.326581	male	leading	full_time	Math and Earth Sciences	free	interrupter	Employed in a research position	0.86	-0.42	-0.96	-1.04	-0.16	0.63	single
1	1	1	1	1	1	1	1	1	0	0	research	Everything Everywhere All at Once	1	-1.07397	female	non-leading	full_time	Engineering and technical sciences	payed	DPS	Unemployed	0.83	-0.71	1.21	0.73	0.46	0.47	single
1	0	0	1	0	1	0	0	1	0	0	research	Academic orientation	1	-1.07397	female	non-leading	part_time	Engineering and technical sciences	payed	DPS	Employed outside the university	1.63	-0.96	-0.92	-2.3	-0.54	0.21	married
1	0	1	1	1	1	0	0	1	0	1	research	Everything Everywhere All at Once	1	0.332201	female	non-leading	full_time	Engineering and technical sciences	free	DPS	Employed outside the university	0.22	-0.13	0.18	-0.17	0.95	0.53	single
1	0	1	0	1	0	0	0	0	0	0	research	Topic devoted	1	-1.07397	female	non-leading	full_time	Math and Earth Sciences	free	DPS	Employed outside the university	1.12	0.1	-0.68	1.28	1.05	0.59	married
1	0	0	0	0	0	0	0	0	0	0	non-research	Unconscious motives	1	#N/A	female	non-leading	full_time	Math and Earth Sciences	free	interrupter	Employed outside the university	0.58	-0.74	1.33	0.29	-0.02	0.67	single
1	1	0	0	1	0	0	0	0	0	0	research	Unconscious motives	1	1.01674	female	non-leading	full_time	Math and Earth Sciences	free	returner	Employed in a research position	1.1	3.08	0.79	1.24	0.96	0.54	married
1	0	0	0	0	1	0	0	0	0	0	non-research	Unconscious motives	1	#N/A	female	non-leading	full_time	Humanities	free	interrupter	Employed in a research position	0.36	-0.25	0.38	-0.2	0.69	-0.05	single
1	0	0	0	0	0	0	0	0	0	0	research	Unconscious motives	1	1.41902	female	leading	full_time	Humanities	free	interrupter	Employed in a research position	0.36	-0.14	-0.43	1.38	1.04	0.64	single
0	0	1	0	0	0	0	0	0	0	0	research	Unconscious motives	1	-1.07397	female	non-leading	full_time	Math and Earth Sciences	free	DPS	Unemployed	-0.22	0.09	0.93	0.84	0.67	0.84	single
1	0	1	1	1	1	0	1	1	0	0	non-research	Everything Everywhere All at Once	1	-0.867064	male	non-leading	full_time	Humanities	free	DPS	Employed in a research position	0.52	-0.58	-0.22	0.79	0.66	0.44	single
0	0	0	0	0	0	0	0	0	0	1	non-research	Unconscious motives	1	#N/A	male	leading	full_time	Humanities	free	DPS	Employed outside the university	-1.12	-0.87	-0.06	0.22	-2.47	-1.43	single
1	0	1	1	1	0	0	0	0	0	0	research	Academic orientation	1	0.311455	male	non-leading	full_time	Engineering and technical sciences	free	DPS	Employed outside the university	1.12	0.1	-0.68	1.28	1.05	0.59	single
1	0	1	1	0	1	0	0	0	0	0	research	Academic orientation	1	#N/A	female	non-leading	part_time	Humanities	payed	DPS	Employed outside the university	1.16	-0.58	-0.37	1.18	0.31	0.65	married
1	0	1	0	1	0	1	0	0	0	0	research	Topic devoted	1	-0.160555	male	non-leading	full_time	Math and Earth Sciences	free	returner	Employed outside the university	0.04	-0.13	-0.46	1.61	0.95	0.02	married
1	0	0	1	0	0	0	0	0	0	0	research	Academic orientation	1	#N/A	female	non-leading	part_time	Social Sciences	payed	returner	Employed in a research position	1.8	-0.6	-0.41	-0.46	-0.28	-0.3	single
1	0	1	0	0	0	0	0	0	0	0	research	Unconscious motives	1	-0.642185	male	leading	full_time	Engineering and technical sciences	free	interrupter	Employed outside the university	-0.49	-0.38	0.8	-0.29	-0.35	0.53	single
1	1	1	1	0	0	0	0	0	0	0	non-research	Academic orientation	1	0.988863	female	non-leading	part_time	Math and Earth Sciences	payed	returner	Unemployed	0.77	0.9	-1.12	1.45	-0.73	0.55	married
1	0	1	1	0	0	0	0	0	0	0	research	Academic orientation	1	-1.07397	female	non-leading	full_time	Social Sciences	free	DPS	Employed in other position	-0.35	-0.27	-1.56	0.59	0.44	0.44	single
1	1	1	1	1	1	0	0	1	0	0	research	Everything Everywhere All at Once	1	-1.07397	male	non-leading	part_time	Humanities	payed	DPS	Employed outside the university	1.5	0	-1.45	1.14	0.66	0.46	married
1	0	1	1	0	0	0	0	0	0	0	research	Academic orientation	1	-1.07397	female	non-leading	full_time	Social Sciences	free	returner	Employed outside the university	1.1	-0.36	-0.42	1.02	0.79	0.61	married
1	0	1	0	1	0	0	0	1	0	0	research	Academic orientation	1	#N/A	male	non-leading	full_time	Social Sciences	payed	DPS	Employed outside the university	-0.06	-0.21	0.29	-0.44	0.6	0.81	single
1	0	1	1	0	1	0	0	1	0	0	research	Academic orientation	1	-0.597958	male	leading	full_time	Engineering and technical sciences	free	DPS	Employed in other position	0.6	-0.39	0.13	1.08	0.52	0.42	single
1	0	0	0	0	0	0	0	0	0	0	research	Unconscious motives	1	#N/A	male	non-leading	full_time	Social Sciences	free	interrupter	Employed outside the university	1.1	3.08	0.79	1.24	0.96	0.54	single
1	0	0	0	0	0	0	0	0	0	0	research	Unconscious motives	0	1.22487	male	non-leading	full_time	Social Sciences	free	DPS	Unemployed	-0.37	1.29	-0.76	-0.33	-0.54	-1.53	married
0	0	1	0	0	0	0	0	0	0	0	research	Unconscious motives	1	#N/A	male	non-leading	full_time	Social Sciences	payed	interrupter	Employed outside the university	0.25	2.61	-0.95	0.76	-0.38	-0.7	married
0	0	1	0	1	1	0	0	0	0	0	non-research	Topic devoted	1	1.22487	male	non-leading	full_time	Social Sciences	payed	interrupter	Unemployed	-0.5	1.25	-0.65	-0.28	-1.07	-1.39	single
0	0	1	1	0	0	0	0	0	0	0	research	Academic orientation	1	-1.07397	male	non-leading	full_time	Social Sciences	payed	interrupter	Employed outside the university	0.09	-0.1	-1.77	0.94	0.94	0.58	single
1	0	0	0	0	0	0	0	0	1	0	non-research	Unconscious motives	1	-1.07397	male	non-leading	full_time	Social Sciences	payed	DPS	Employed outside the university	-0.16	-0.55	0.71	-0.75	-0.43	-0.22	married
0	1	0	0	0	0	0	0	0	0	0	non-research	Unconscious motives	1	0.565549	male	non-leading	full_time	Social Sciences	payed	DPS	Employed outside the university	0.97	-0.36	-0.24	1.11	-1.09	0.35	single
0	0	0	0	0	0	0	0	0	1	0	non-research	Unconscious motives	1	0.812681	male	non-leading	full_time	Social Sciences	payed	DPS	Employed outside the university	-0.17	-0.55	-0.08	0.5	-1.32	-1.51	single
1	0	0	0	0	0	0	0	0	1	0	research	Unconscious motives	1	0.108551	male	non-leading	full_time	Social Sciences	payed	DPS	Employed outside the university	1.05	1.43	0.8	1.24	0.91	-0.72	single
1	0	0	0	1	0	1	0	0	0	0	non-research	Unconscious motives	1	0.744859	male	non-leading	full_time	Social Sciences	payed	DPS	Employed outside the university	-0.92	-0.53	0.3	0.61	-1.26	-1.46	single
1	0	0	0	0	0	0	0	0	0	0	non-research	Unconscious motives	0	1.65265	male	non-leading	full_time	Social Sciences	payed	DPS	Employed outside the university	-2.06	-0.47	-2.43	-0.31	-2.38	-2.14	single
1	0	0	0	0	0	0	0	0	0	0	research	Unconscious motives	1	-1.07397	male	non-leading	full_time	Social Sciences	payed	DPS	Employed outside the university	1.07	0.73	-0.67	1.42	1.16	0.69	married
1	0	1	1	0	0	0	0	0	0	0	research	Academic orientation	1	0.236506	male	leading	full_time	Humanities	free	DPS	Employed outside the university	-0.72	-0.68	1.54	-0.59	0.07	-1.2	single
0	1	0	1	1	0	0	0	0	0	0	non-research	Unconscious motives	1	-0.116328	male	non-leading	full_time	Humanities	payed	DPS	Employed outside the university	1.93	0	-1.72	0.26	-0.98	0.22	single
0	0	1	0	0	0	1	1	0	1	0	non-research	Unconscious motives	0	1.46487	male	non-leading	full_time	Humanities	payed	DPS	Employed outside the university	-0.22	1.16	-0.27	-0.37	-0.88	-2.48	married
1	0	1	0	1	1	0	0	0	0	0	research	Topic devoted	1	-0.867064	female	leading	full_time	Humanities	free	interrupter	Employed outside the university	-1.34	-0.93	1.08	-1.55	-0.57	-2.85	married
1	0	1	1	0	0	0	0	0	0	0	research	Academic orientation	1	-1.07397	female	non-leading	part_time	Humanities	payed	DPS	Employed in a research position	1.07	1.12	-0.56	0.75	1.03	0.7	single
1	0	1	0	1	0	0	0	0	0	0	research	Topic devoted	1	0.0407285	female	non-leading	full_time	Humanities	free	interrupter	Employed in a research position	-0.09	-0.62	1.3	0.26	0.12	0.71	married
1	0	1	1	0	1	0	0	1	0	0	research	Academic orientation	#N/A	#N/A	male	non-leading	full_time	Math and Earth Sciences	free	DPS	Unemployed	-0.5	1.25	-0.65	-0.28	-1.07	-1.39	single
1	0	1	0	1	1	0	0	0	0	0	research	Topic devoted	1	0.55146	male	leading	full_time	Humanities	payed	DPS	Employed outside the university	-1.22	-0.55	-1.59	-0.17	-1.32	-1.46	single
1	0	1	0	0	0	0	1	0	0	0	research	Academic orientation	1	-0.833963	male	non-leading	full_time	Engineering and technical sciences	free	DPS	Unemployed	1.1	3.08	0.79	1.24	0.96	0.54	single
1	0	1	1	1	1	0	0	0	0	0	research	Academic orientation	1	-0.418535	female	non-leading	full_time	Humanities	free	interrupter	Unemployed	0.95	0.08	0.02	0.9	1.18	0.7	single
1	0	1	0	0	1	0	0	0	0	0	research	Academic orientation	#N/A	-1.07397	female	non-leading	full_time	Math and Earth Sciences	free	interrupter	Employed outside the university	1.1	-0.36	-0.42	1.02	0.79	0.61	married
1	0	1	1	0	1	0	0	0	0	0	research	Academic orientation	1	0.07545	female	non-leading	part_time	Humanities	payed	returner	Employed in a research position	-1.74	0.96	-1.3	-0.29	-2.82	-3.16	married
1	0	1	1	1	0	0	0	1	0	0	research	Academic orientation	1	#N/A	male	non-leading	part_time	Math and Earth Sciences	payed	interrupter	Employed in a research position	-0.73	-0.17	-0.91	0.83	-0.77	0.02	single
0	1	0	0	0	0	0	0	0	0	0	research	Unconscious motives	1	-1.07397	male	non-leading	full_time	Humanities	payed	DPS	Employed outside the university	0.72	0.21	-2.52	1.41	0.91	0.52	single
1	0	0	1	0	1	0	1	1	0	0	non-research	Academic orientation	0	2.14941	male	leading	full_time	Humanities	free	DPS	Employed outside the university	-0.99	-0.05	0.87	-2.39	-1.74	-3.44	single
1	0	1	1	1	1	0	0	1	0	0	research	Everything Everywhere All at Once	1	0.732112	male	non-leading	full_time	Social Sciences	free	interrupter	Employed in a research position	1.08	1.48	0.72	0.13	1.07	0.66	married
1	0	1	0	1	0	0	0	0	0	0	research	Topic devoted	1	-0.66016	male	leading	full_time	Social Sciences	free	interrupter	Employed in other position	-0.56	-0.35	0.1	-0.9	-0.37	0.55	single
1	0	1	1	1	1	1	0	1	0	0	research	Everything Everywhere All at Once	1	-0.601958	male	leading	full_time	Math and Earth Sciences	free	interrupter	Employed outside the university	0	-0.85	-0.44	-2.16	-1.17	0.31	married
1	0	1	0	1	1	1	0	1	0	0	research	Everything Everywhere All at Once	0	-0.192428	male	leading	full_time	Math and Earth Sciences	free	interrupter	Employed in a research position	1.1	3.08	0.79	1.24	0.96	0.54	married
1	0	1	1	1	1	0	1	0	0	1	research	Everything Everywhere All at Once	1	#N/A	female	leading	full_time	Humanities	free	interrupter	Employed outside the university	1.25	-0.14	-0.01	-0.14	-0.23	-1.28	single
1	0	1	0	0	1	1	0	0	0	0	research	Academic orientation	1	0.07545	male	leading	full_time	Social Sciences	free	interrupter	Employed outside the university	-0.54	-0.08	0.32	-0.03	1.04	-0.45	married
1	0	0	1	1	1	0	0	1	1	0	research	Academic orientation	#N/A	0.300329	male	leading	full_time	Social Sciences	free	interrupter	Employed outside the university	-1.04	-0.83	-0.13	-2.13	-2.4	-1.42	single
1	0	1	1	1	1	0	0	1	0	0	research	Everything Everywhere All at Once	0	2.37429	female	leading	full_time	Humanities	free	interrupter	Employed in other position	-1.26	-0.94	1.48	-0.97	-1.68	-0.13	married
1	0	1	0	1	0	0	0	1	0	0	research	Academic orientation	1	#N/A	female	leading	full_time	Math and Earth Sciences	free	interrupter	Employed outside the university	-0.11	0.28	0.03	0.3	0.62	0.06	single
1	0	1	1	1	1	1	1	1	0	0	research	Everything Everywhere All at Once	1	-0.849089	male	leading	full_time	Social Sciences	free	interrupter	Employed in a research position	1.09	-0.33	-1.07	-1.4	0.26	0.71	single
1	0	1	0	0	1	0	0	0	0	0	research	Academic orientation	0	2.37429	female	leading	full_time	Social Sciences	free	interrupter	Employed outside the university	-1.68	-0.76	0.7	-1.31	-0.35	-1.22	single
1	0	1	1	1	1	0	0	1	0	0	research	Everything Everywhere All at Once	1	0.0714507	male	leading	full_time	Humanities	free	interrupter	Employed outside the university	-0.56	-0.41	-2.65	0.29	-2.45	-2.24	single
0	0	1	1	1	0	1	0	0	1	0	research	Topic devoted	1	-0.149429	male	leading	full_time	Math and Earth Sciences	free	interrupter	Employed in a research position	-1.34	-0.36	1.3	0.76	0.79	0.61	single
1	0	1	0	1	0	1	0	0	0	1	research	Topic devoted	1	1.92738	female	leading	full_time	Social Sciences	free	interrupter	Employed outside the university	0.64	-0.8	1.12	-2.06	-0.25	-1.66	single
1	0	1	0	1	1	0	0	0	0	0	research	Topic devoted	1	-0.601958	female	leading	full_time	Math and Earth Sciences	free	interrupter	Employed outside the university	0.66	0.36	-0.64	-0.56	-0.75	-0.23	married
1	0	1	1	0	1	0	0	1	0	0	research	Academic orientation	1	-0.867064	female	leading	full_time	Math and Earth Sciences	free	interrupter	Employed in a research position	0.13	0.1	-0.2	0.11	0.64	-1.28	single
1	0	1	1	0	1	0	1	1	0	0	non-research	Everything Everywhere All at Once	0	2.37429	female	leading	full_time	Social Sciences	free	interrupter	Employed in other position	0.58	0.08	0.68	-0.76	0.73	0.44	single
1	0	1	1	1	1	0	0	0	0	0	research	Academic orientation	1	-0.642185	female	leading	full_time	Social Sciences	free	interrupter	Employed outside the university	-0.12	0.77	0.94	1.32	0.6	0.81	married
1	0	1	1	0	0	0	0	0	0	0	research	Academic orientation	1	1.18615	female	non-leading	full_time	Social Sciences	free	interrupter	Employed in other position	-0.01	-0.6	1.12	-0.39	-0.55	-1.85	single
0	0	0	0	0	0	0	0	0	1	1	non-research	Unconscious motives	1	-0.40056	male	leading	full_time	Social Sciences	free	DPS	Employed outside the university	1.63	-0.58	-1.75	0.83	-0.23	0.12	single
1	0	1	0	1	1	1	1	1	1	0	research	Everything Everywhere All at Once	1	1.22487	male	leading	full_time	Math and Earth Sciences	free	interrupter	Employed outside the university	0.27	0.36	0.78	0.44	-0.06	0.61	married
1	0	1	1	0	0	0	0	0	0	0	research	Academic orientation	1	0.300329	female	non-leading	full_time	Social Sciences	free	interrupter	Employed in other position	-1.08	-0.59	-1.16	-1.49	-1.61	0.1	single
1	0	1	0	0	0	0	0	0	1	0	research	Unconscious motives	1	-0.837963	male	non-leading	full_time	Social Sciences	free	interrupter	Employed outside the university	0.51	1.47	-0.04	0.25	1.19	0.71	married
1	0	1	1	1	1	1	1	1	0	0	research	Everything Everywhere All at Once	1	#N/A	female	leading	full_time	Humanities	free	interrupter	Employed in other position	-0.34	1.3	1.24	1.07	-0.17	0.99	single
1	0	1	0	0	1	0	0	0	0	1	non-research	Unconscious motives	0	1.90228	female	leading	full_time	Humanities	free	interrupter	Employed outside the university	-0.24	0.22	0.85	1.47	-0.05	0.77	married
1	0	1	1	1	1	0	0	0	0	0	research	Academic orientation	0	1.22487	female	non-leading	full_time	Social Sciences	free	interrupter	Employed outside the university	0.18	0.01	0.87	0.11	1.09	0.1	single
1	0	0	0	0	0	0	0	0	0	0	research	Unconscious motives	1	#N/A	female	leading	full_time	Social Sciences	free	interrupter	Employed in a research position	-0.75	-0.59	1.56	-0.61	-1.72	0.72	married
1	0	1	0	1	1	0	0	1	0	0	research	Academic orientation	1	0.311455	female	leading	full_time	Social Sciences	free	interrupter	Employed in other position	-0.52	-0.47	-0.46	-1.13	-2.18	0.58	single
1	0	1	0	0	0	0	0	0	1	0	non-research	Unconscious motives	0	-0.833963	male	leading	full_time	Social Sciences	free	interrupter	Employed outside the university	-1.22	-0.33	-1.3	-1.14	0.4	0.36	married
1	0	0	1	0	1	0	0	0	0	1	research	Academic orientation	0	#N/A	female	leading	full_time	Humanities	free	interrupter	Employed in a research position	0.75	-0.38	0.88	0.31	0.37	0.48	single
1	1	1	1	0	0	0	0	0	0	0	research	Academic orientation	1	-0.149429	female	non-leading	full_time	Humanities	payed	DPS	Employed outside the university	0.56	0.18	-1.82	1.03	1.04	0.63	single
1	0	1	1	1	0	1	0	0	0	0	non-research	Topic devoted	1	-0.435281	male	non-leading	full_time	Engineering and technical sciences	free	DPS	Employed in a research position	-0.43	-0.68	1.31	-0.32	0.65	0.63	single
1	0	1	0	1	1	0	1	0	0	0	research	Topic devoted	1	-1.07397	female	leading	full_time	Humanities	free	interrupter	Employed in a research position	1.15	0.75	0.7	1.32	1.04	-0.62	single
1	0	1	1	1	1	0	0	0	1	0	research	Everything Everywhere All at Once	1	-0.642185	male	leading	full_time	Social Sciences	free	interrupter	Employed in a research position	1.36	-0.41	0.34	0.66	-0.36	0.49	single
1	0	1	1	0	1	1	0	0	0	0	research	Academic orientation	1	#N/A	female	leading	full_time	Humanities	free	interrupter	Employed in a research position	0.5	0.27	1.23	-0.36	-0.94	0.69	single
0	0	1	0	0	0	0	0	0	0	0	research	Unconscious motives	1	#N/A	female	non-leading	full_time	Social Sciences	payed	DPS	Employed outside the university	1.21	0.78	0	0.69	1.09	0.6	married
1	0	1	1	1	1	0	1	1	1	0	research	Everything Everywhere All at Once	1	0.970888	male	leading	full_time	Social Sciences	free	interrupter	Employed outside the university	-0.46	-0.32	-0.6	-1.4	-1.07	-0.65	single
1	0	1	1	1	0	0	0	0	0	0	research	Academic orientation	1	0.522359	female	leading	full_time	Math and Earth Sciences	free	interrupter	Employed outside the university	-0.69	1.37	1.18	1.12	-0.37	0.84	single
1	0	1	0	1	1	0	1	0	1	0	research	Everything Everywhere All at Once	1	-0.149429	male	leading	full_time	Social Sciences	free	interrupter	Employed in other position	-0.49	-0.83	-0.35	-0.88	-1.91	-1.58	single
1	0	1	1	0	0	0	0	0	0	0	research	Academic orientation	1	-0.867064	female	non-leading	full_time	Social Sciences	payed	DPS	Employed outside the university	-0.06	2.28	0.16	0.76	1.19	0.73	single
1	0	1	1	1	0	0	0	0	0	0	non-research	Academic orientation	1	0.332201	male	leading	full_time	Humanities	free	interrupter	Employed in a research position	0.77	0.26	0.27	-0.3	-0.15	0.62	single
1	0	1	1	1	1	1	0	1	0	0	research	Everything Everywhere All at Once	1	0.07545	male	leading	full_time	Humanities	free	interrupter	Unemployed	-0.79	2.92	0.94	1.31	0.97	0.57	single
1	0	1	0	1	1	0	0	1	0	0	research	Academic orientation	0	-0.867064	female	leading	full_time	Humanities	free	interrupter	Unemployed	-0.97	-0.73	0.92	0	-0.76	-2.36	single
1	0	1	0	0	1	1	0	0	0	0	non-research	Academic orientation	1	-0.17853	male	non-leading	full_time	Engineering and technical sciences	free	returner	Employed in a research position	0.43	-0.36	-1.04	1.15	-0.51	0.17	single
1	0	1	0	1	1	0	0	1	0	0	research	Academic orientation	1	-0.867064	male	non-leading	full_time	Engineering and technical sciences	free	DPS	Employed in a research position	1.06	0.76	0.03	1.37	1.11	0.66	married
1	0	1	1	1	1	0	0	1	1	0	research	Everything Everywhere All at Once	1	-1.07397	male	leading	full_time	Math and Earth Sciences	free	interrupter	Employed outside the university	0.96	2.82	-1.37	0.88	0.11	0.27	single
1	0	0	0	0	0	0	0	0	0	0	research	Unconscious motives	1	-1.07397	female	leading	full_time	Social Sciences	free	interrupter	Employed in a research position	0.73	1.46	0.91	0.87	0.59	0.24	single
1	0	0	1	1	1	0	0	1	0	0	research	Academic orientation	1	#N/A	female	leading	full_time	Engineering and technical sciences	free	DPS	Employed outside the university	0.31	-0.65	1.37	0.1	-1.08	-0.09	single
1	0	1	1	1	1	1	0	0	0	0	research	Everything Everywhere All at Once	0	-0.177302	male	leading	full_time	Math and Earth Sciences	free	interrupter	Employed in a research position	0.12	0.85	-0.1	0.67	1.13	-1.3	married
1	0	1	1	1	1	0	1	1	0	0	research	Everything Everywhere All at Once	1	-0.182529	female	non-leading	part_time	Humanities	payed	interrupter	Employed in a research position	0.55	-0.3	0.2	-0.14	0.85	0.61	married
0	0	1	0	0	1	0	0	0	1	0	research	Unconscious motives	1	0.0603242	male	non-leading	full_time	Social Sciences	free	interrupter	Employed in a research position	-0.16	0.06	0.1	0.32	0.74	0.3	single
1	0	0	0	0	0	1	0	0	0	0	non-research	Unconscious motives	1	1.22487	female	leading	full_time	Social Sciences	free	interrupter	Employed outside the university	0.79	-0.42	-0.41	0.78	-0.24	0.54	single
1	0	1	0	1	0	0	0	0	1	0	research	Topic devoted	1	-1.07397	male	leading	full_time	Engineering and technical sciences	free	interrupter	Employed outside the university	-0.73	0.14	1.13	-0.11	-0.22	0.82	single
1	1	1	1	1	1	1	1	1	0	0	research	Everything Everywhere All at Once	1	-1.07397	male	leading	full_time	Humanities	free	interrupter	Employed in a research position	1.93	-0.8	0.26	0.43	-0.31	0.2	single
1	0	0	1	0	1	0	0	1	0	0	non-research	Academic orientation	1	-1.07397	female	non-leading	part_time	Humanities	payed	interrupter	Employed in a research position	0.89	-0.71	-0.19	0.66	0.43	0.45	single
1	0	0	0	1	1	0	0	0	0	0	research	Academic orientation	1	-0.66016	male	leading	full_time	Engineering and technical sciences	free	interrupter	Employed outside the university	0.64	0.5	-0.62	1.17	0.94	0.56	single
1	0	1	0	0	1	1	0	0	1	0	research	Unconscious motives	1	-1.07397	male	leading	full_time	Math and Earth Sciences	free	interrupter	Employed in a research position	-0.45	-0.18	0.03	-0.19	0.08	0.64	married
1	0	1	0	0	0	0	0	0	0	0	research	Unconscious motives	1	-1.07397	female	leading	full_time	Humanities	free	interrupter	Employed outside the university	1.11	0.78	-0.67	1.25	1.03	0.61	single
1	0	1	1	0	0	1	0	1	0	0	research	Academic orientation	1	-0.837963	male	non-leading	part_time	Humanities	free	interrupter	Employed outside the university	0.47	-0.49	-0.32	-0.43	-0.27	0.54	married
1	0	0	1	1	1	0	1	1	0	0	research	Academic orientation	1	-1.07397	female	non-leading	part_time	Social Sciences	payed	DPS	Employed outside the university	0.2	-0.42	-0.92	-0.9	0.34	0.65	married
1	0	0	1	0	1	0	0	0	0	0	non-research	Academic orientation	1	-1.07397	female	non-leading	full_time	Math and Earth Sciences	free	DPS	Employed in other position	1.1	3.08	0.79	1.24	0.96	0.54	single
0	0	1	0	0	0	0	1	1	0	0	research	Academic orientation	1	0.07545	female	non-leading	full_time	Math and Earth Sciences	free	DPS	Unemployed	1.1	3.08	0.79	1.24	0.96	0.54	single
1	0	1	1	1	1	0	0	1	0	0	research	Everything Everywhere All at Once	1	-1.07397	female	leading	full_time	Math and Earth Sciences	free	interrupter	Employed in a research position	0.58	-0.56	-0.89	0.27	-1.58	0.33	married
1	0	1	1	1	1	0	1	1	0	0	research	Everything Everywhere All at Once	1	-1.07397	female	non-leading	full_time	Math and Earth Sciences	free	DPS	Unemployed	1.1	3.08	0.79	1.24	0.96	0.54	single
1	0	0	1	0	0	0	0	0	0	0	non-research	Academic orientation	1	-1.07397	female	non-leading	full_time	Engineering and technical sciences	payed	DPS	Employed in a research position	1.05	0.1	0.72	1.35	1.07	0.6	married
1	1	1	1	1	1	0	0	0	0	0	research	Academic orientation	0	#N/A	female	leading	full_time	Humanities	free	interrupter	Employed outside the university	-2.26	-0.55	-0.98	-1.75	-2.66	-0.83	single
1	0	1	1	1	0	0	0	0	0	0	research	Academic orientation	1	-1.07397	male	non-leading	full_time	Math and Earth Sciences	free	interrupter	Employed in a research position	1.26	-0.03	-0.16	0.92	0.18	0.27	single
1	0	1	1	1	1	0	0	0	0	0	research	Academic orientation	1	-1.07397	male	leading	full_time	Math and Earth Sciences	free	DPS	Employed in a research position	1.41	0.4	-0.75	-0.66	0.55	-0.06	single
1	0	1	1	1	1	0	1	1	1	0	research	Everything Everywhere All at Once	1	0.282354	male	leading	full_time	Humanities	free	interrupter	Employed outside the university	0.45	-0.07	-0.24	-0.04	0.74	-0.79	single
1	0	1	1	0	0	0	1	0	0	0	research	Academic orientation	0	1.17902	female	leading	full_time	Social Sciences	free	interrupter	Employed outside the university	0.37	-1.03	0.11	-1.13	-1.64	-0.77	single
1	0	1	1	1	1	0	0	1	0	0	research	Everything Everywhere All at Once	1	0.726884	female	non-leading	full_time	Humanities	free	interrupter	Employed in a research position	0.9	-0.72	-0.32	0.62	-0.41	0.47	married
1	0	1	1	1	1	0	1	0	0	0	research	Everything Everywhere All at Once	1	-0.17853	male	leading	full_time	Social Sciences	free	interrupter	Employed outside the university	-0.12	1.07	0.7	-1.89	0.64	-0.02	married
1	0	0	0	0	0	0	0	0	1	0	non-research	Unconscious motives	0	0.370922	male	non-leading	full_time	Math and Earth Sciences	free	DPS	Employed outside the university	-0.72	1.28	1.23	0.42	-0.67	-0.03	single
0	0	1	1	1	0	0	0	1	0	0	research	Academic orientation	1	#N/A	female	non-leading	full_time	Math and Earth Sciences	free	interrupter	Employed in a research position	0.59	-0.69	0.28	-1.24	-0.12	0.2	single
1	0	1	1	1	1	0	1	1	0	0	research	Everything Everywhere All at Once	1	0.510004	female	leading	full_time	Social Sciences	free	interrupter	Employed in a research position	0.75	-0.12	1.08	0.81	-0.11	0.62	single
1	0	1	1	1	1	1	1	1	0	0	research	Everything Everywhere All at Once	1	-1.07397	male	non-leading	full_time	Engineering and technical sciences	free	DPS	Employed in a research position	1.31	1.3	-1.96	0.99	0.81	0.47	married
1	0	0	0	0	0	0	0	0	0	0	research	Unconscious motives	1	#N/A	female	non-leading	full_time	Engineering and technical sciences	free	interrupter	Employed in a research position	0.65	0.23	-0.41	1.43	0.88	0.51	single
1	0	0	0	0	0	1	0	0	0	0	non-research	Unconscious motives	1	1.22487	male	non-leading	full_time	Engineering and technical sciences	free	DPS	Employed outside the university	0.01	-0.66	-0.13	-0.09	0.5	0.43	single
1	0	0	0	1	0	0	0	0	0	0	research	Unconscious motives	1	-0.164555	female	non-leading	full_time	Engineering and technical sciences	free	returner	Employed in a research position	0.68	-0.3	-1.04	1.2	0.29	-0.21	single
0	0	1	1	0	1	0	0	0	0	0	research	Academic orientation	1	0.721378	female	non-leading	full_time	Math and Earth Sciences	free	interrupter	Employed in a research position	-1.14	-0.75	0.83	0.21	-1.62	-0.89	single
1	1	1	1	0	0	0	0	1	0	0	research	Academic orientation	1	#N/A	male	leading	full_time	Humanities	free	interrupter	Employed outside the university	1.12	-0.29	0.95	-0.26	0.73	0.56	single
0	0	0	0	0	0	0	0	0	1	0	non-research	Unconscious motives	0	1.9425	male	non-leading	full_time	Engineering and technical sciences	free	DPS	Employed outside the university	-1.03	-0.83	0.61	-2.36	-0.87	-2.49	single
1	0	0	0	0	0	0	0	0	0	0	non-research	Unconscious motives	0	-0.642185	male	non-leading	full_time	Math and Earth Sciences	free	DPS	Employed outside the university	-0.45	-0.78	1.59	-0.72	-0.14	0.05	married
1	0	0	1	0	0	0	0	1	0	0	research	Academic orientation	1	0.282354	female	non-leading	full_time	Engineering and technical sciences	free	DPS	Employed outside the university	0.13	0.02	0.99	0.69	1.07	0.67	single
1	0	1	1	1	1	0	0	1	0	0	research	Everything Everywhere All at Once	1	1.17664	female	leading	full_time	Humanities	free	interrupter	Employed outside the university	1.04	-0.25	1.02	0.61	-0.18	0.75	single
1	0	1	1	1	1	0	1	1	0	0	research	Everything Everywhere All at Once	0	#N/A	female	leading	full_time	Humanities	free	interrupter	Unemployed	-2.24	-0.73	0.57	-0.64	-1.92	-0.55	single
0	0	0	0	0	1	0	0	0	0	0	research	Unconscious motives	1	0.07545	male	non-leading	full_time	Social Sciences	free	interrupter	Employed in a research position	-0.03	1.19	1.2	-0.32	0.22	0.7	single
0	0	1	1	1	0	0	1	0	0	0	research	Topic devoted	1	#N/A	female	leading	full_time	Humanities	free	interrupter	Employed outside the university	-0.69	0.17	0.11	0.18	0.19	-1.52	single
1	0	0	0	0	0	0	0	0	0	0	research	Unconscious motives	0	1.66065	female	non-leading	full_time	Math and Earth Sciences	free	interrupter	Employed outside the university	-0.26	-0.19	-0.29	0.47	-0.4	0.77	single
1	0	1	0	1	1	0	0	1	0	0	research	Academic orientation	0	-0.849089	female	non-leading	full_time	Social Sciences	free	interrupter	Employed in a research position	1.15	0.64	0.61	-0.62	-1.88	-1.43	married
1	0	1	0	1	0	0	0	0	0	0	research	Topic devoted	1	-1.07397	male	non-leading	full_time	Humanities	payed	DPS	Unemployed	1.08	0.05	-0.69	1.45	1.18	0.66	single
1	0	1	1	1	1	1	1	1	1	0	research	Everything Everywhere All at Once	1	-1.07397	male	leading	full_time	Social Sciences	free	interrupter	Employed outside the university	1.1	-0.24	-1	1.18	-0.23	-0.8	single
1	1	0	0	0	1	1	0	0	0	0	research	Unconscious motives	1	-0.625439	male	non-leading	full_time	Engineering and technical sciences	free	returner	Employed in a research position	-0.37	0.13	-1.61	-0.48	-0.68	-1.19	married
1	0	1	0	0	1	0	0	0	0	0	research	Academic orientation	1	-0.867064	female	non-leading	full_time	Engineering and technical sciences	free	returner	Employed in other position	1.27	-0.17	-1.29	1	0.81	0.47	married
1	0	1	0	0	1	0	0	0	0	0	research	Academic orientation	1	-0.867064	female	non-leading	full_time	Humanities	free	DPS	Employed in other position	1.06	-0.22	0.12	0.74	1.01	0.62	married
0	0	0	0	0	0	1	0	0	0	0	non-research	Unconscious motives	1	#N/A	female	non-leading	full_time	Humanities	free	interrupter	Unemployed	-0.16	0.49	0.4	-0.11	-0.36	0.78	married
1	0	1	1	1	1	1	1	1	0	1	research	Everything Everywhere All at Once	1	-0.391054	male	leading	full_time	Engineering and technical sciences	free	interrupter	Unemployed	0.49	0.06	-0.69	-0.15	0.72	0.48	single
1	0	1	1	0	0	0	1	1	0	0	research	Academic orientation	1	0.516738	female	leading	full_time	Social Sciences	free	interrupter	Unemployed	-0.61	-0.88	1.78	-0.86	-0.25	-0.69	single
1	0	1	0	0	1	0	0	1	0	0	research	Academic orientation	1	-0.596337	male	leading	full_time	Math and Earth Sciences	free	interrupter	Employed in a research position	0.97	-0.47	0.07	0.89	0.08	0.27	single
0	0	0	0	0	0	0	0	0	1	0	non-research	Unconscious motives	1	-0.40618	male	non-leading	full_time	Social Sciences	payed	DPS	Employed outside the university	-0.48	2.43	-0.49	-0.48	0.35	-1.48	single
1	0	1	1	1	1	0	0	1	0	0	research	Everything Everywhere All at Once	1	0.507233	female	leading	full_time	Humanities	free	interrupter	Employed in a research position	0.58	-0.14	-1.15	0.7	-1.17	-1.48	single
0	0	0	0	0	0	0	0	0	1	0	non-research	Unconscious motives	1	#N/A	male	non-leading	full_time	Social Sciences	payed	DPS	Employed outside the university	-1.79	-0.83	-0.79	0.59	-0.88	-1.06	single
1	0	1	1	0	1	0	0	1	0	0	research	Academic orientation	1	-0.837963	male	non-leading	full_time	Engineering and technical sciences	free	DPS	Unemployed	0.03	-0.05	0.88	1.06	0.64	0.48	married
1	0	1	1	0	0	0	0	0	0	0	research	Academic orientation	#N/A	#N/A	male	leading	full_time	Math and Earth Sciences	free	interrupter	Unemployed	1.2	-0.18	0.79	0.02	0.94	0.54	single
1	0	0	1	0	1	1	0	1	0	0	research	Academic orientation	1	0.07545	female	leading	full_time	Social Sciences	free	interrupter	Employed outside the university	-0.06	-0.86	1.56	0.24	-0.03	0.33	single
1	0	0	0	0	0	0	0	0	0	0	research	Unconscious motives	1	-1.07397	male	leading	full_time	Engineering and technical sciences	free	DPS	Employed outside the university	-1.02	-0.28	-0.47	0.52	0.13	0.1	single
1	0	1	0	0	1	0	1	0	0	0	research	Academic orientation	0	-1.07397	male	leading	full_time	Social Sciences	free	interrupter	Employed in a research position	0.17	-0.63	-0.96	-0.52	0.03	-1.18	single
1	0	0	1	1	0	1	0	0	0	0	non-research	Academic orientation	1	0.714137	male	non-leading	full_time	Social Sciences	payed	interrupter	Employed outside the university	0.82	0.6	1.08	0.23	-0.05	-0.17	single
0	0	1	0	0	0	0	0	0	0	0	research	Unconscious motives	0	#N/A	male	leading	full_time	Engineering and technical sciences	free	DPS	Employed in other position	-0.43	-0.52	-0.11	0.44	0.25	-0.83	married
1	0	1	1	1	0	0	0	0	0	0	research	Academic orientation	1	0.07545	male	non-leading	full_time	Math and Earth Sciences	free	DPS	Employed outside the university	-1.09	0.42	0.09	-0.15	-0.15	-0.52	single
1	0	0	0	0	0	0	0	0	0	0	research	Unconscious motives	1	#N/A	male	non-leading	full_time	Engineering and technical sciences	free	DPS	Employed in other position	-0.5	1.25	-0.65	-0.28	-1.07	-1.39	single
0	0	1	0	0	0	0	0	0	0	0	research	Unconscious motives	0	0.026753	female	leading	full_time	Engineering and technical sciences	free	interrupter	Employed outside the university	-1.91	-0.62	0.45	-1.15	-0.13	-1.34	married
1	0	1	0	1	0	0	0	0	0	0	research	Topic devoted	1	-1.07397	male	non-leading	full_time	Engineering and technical sciences	free	DPS	Employed outside the university	1.11	3.06	0.08	1.29	1.01	0.57	married
1	0	1	1	0	0	0	0	0	0	0	research	Academic orientation	1	-1.07397	male	leading	full_time	Math and Earth Sciences	free	DPS	Employed in a research position	0.13	0.15	-0.93	0.13	0.02	0.56	single
0	0	1	0	1	1	0	1	0	0	1	research	Topic devoted	0	1.18064	female	leading	full_time	Social Sciences	free	interrupter	Employed outside the university	-0.72	1.37	1.71	-1.71	-0.16	-1.5	single
1	0	1	0	1	1	0	0	0	0	0	research	Topic devoted	0	2.14941	female	leading	full_time	Humanities	free	interrupter	Employed outside the university	0.01	-0.3	1.23	-1.29	-0.32	-0.64	single
1	0	1	0	1	0	0	0	0	0	0	research	Topic devoted	#N/A	#N/A	female	non-leading	full_time	Humanities	free	interrupter	Employed outside the university	-0.01	-0.1	1.32	0.98	0.33	-1.72	single
1	0	0	0	0	1	0	0	0	1	1	non-research	Unconscious motives	0	2.13428	male	leading	full_time	Engineering and technical sciences	free	DPS	Employed in a research position	-1.07	-0.6	0.24	-0.24	-2.59	-1.09	single
1	0	0	0	0	0	0	0	0	0	0	research	Unconscious motives	0	0.525208	female	leading	full_time	Humanities	free	interrupter	Unemployed	-0.13	-0.54	1.12	-0.73	0.89	-3.18	single
1	1	1	0	1	0	0	0	1	0	0	research	Academic orientation	0	-0.391054	male	non-leading	full_time	Engineering and technical sciences	free	DPS	Employed outside the university	-2.74	-0.31	-0.05	-0.32	0.33	-2.5	married
1	0	0	0	0	1	0	0	1	0	0	research	Academic orientation	1	0.299101	male	non-leading	part_time	Humanities	payed	DPS	Employed in a research position	0.44	-0.7	-0.05	0.52	0.44	0.46	single
1	0	1	1	1	1	0	0	1	0	1	research	Everything Everywhere All at Once	1	-1.07397	male	leading	full_time	Math and Earth Sciences	free	interrupter	Employed outside the university	1.56	-0.84	-0.23	-1.02	-1.08	0.22	single
1	0	0	0	1	1	0	0	1	0	0	research	Academic orientation	#N/A	#N/A	female	leading	full_time	Social Sciences	free	interrupter	Employed in a research position	1.1	3.08	0.79	1.24	0.96	0.54	single
1	0	1	1	1	0	0	0	1	0	0	research	Academic orientation	1	-0.62706	female	leading	full_time	Humanities	free	DPS	Unemployed	-0.21	-0.36	-0.23	-0.43	0.72	0.57	single
0	0	1	1	1	0	0	0	1	0	0	research	Academic orientation	0	0.311455	male	leading	full_time	Humanities	free	interrupter	Employed outside the university	-0.97	-0.93	0.57	-1.69	-1.26	0.35	single
1	0	1	0	0	0	0	0	1	0	0	research	Academic orientation	1	-1.07397	male	non-leading	full_time	Engineering and technical sciences	free	DPS	Employed outside the university	1.54	-0.31	0.05	1.05	0.52	0.41	married
0	0	1	1	1	0	0	0	0	1	0	research	Topic devoted	0	2.37429	male	leading	full_time	Math and Earth Sciences	free	interrupter	Unemployed	-1.65	-0.41	-1.86	-1.39	-2.37	-2.8	single
1	0	1	0	1	0	0	0	1	0	0	research	Academic orientation	1	-1.07397	male	non-leading	full_time	Math and Earth Sciences	free	interrupter	Employed outside the university	1.19	-0.25	-0.59	1.29	1.01	0.59	single
1	0	1	0	0	0	0	0	0	0	0	research	Unconscious motives	1	-1.07397	female	non-leading	full_time	Social Sciences	payed	interrupter	Employed outside the university	1.1	3.08	0.79	1.24	0.96	0.54	married
1	0	0	1	0	0	0	0	0	0	0	research	Academic orientation	1	#N/A	male	non-leading	full_time	Math and Earth Sciences	free	DPS	Employed in other position	-0.88	1.32	-0.74	0.96	-0.5	0.64	married
0	0	1	1	1	0	0	0	0	0	0	research	Topic devoted	1	#N/A	male	non-leading	full_time	Math and Earth Sciences	payed	DPS	Employed in a research position	0.61	-0.29	-0.42	-0.89	0.22	0.64	single
1	0	0	0	0	0	0	0	0	1	0	research	Unconscious motives	1	0.982015	male	leading	full_time	Math and Earth Sciences	free	DPS	Employed outside the university	-1.73	-0.53	0.01	-1.16	-0.08	-0.01	married
0	0	1	0	0	0	0	0	0	0	0	research	Unconscious motives	1	-0.596337	female	non-leading	part_time	Social Sciences	payed	interrupter	Employed in other position	0.73	-0.43	0.41	0.93	0.68	0.57	single
1	0	1	0	0	0	1	1	0	1	0	research	Unconscious motives	1	0.315455	male	non-leading	full_time	Engineering and technical sciences	payed	DPS	Employed outside the university	0.96	1.45	0.17	1.24	0.42	0.75	single
1	0	0	0	0	0	0	0	0	0	0	non-research	Unconscious motives	0	-0.837963	male	non-leading	full_time	Engineering and technical sciences	free	DPS	Employed in a research position	-1.88	-0.63	-1.51	-1.55	-1.45	0.46	single
0	1	0	0	1	0	1	0	0	1	0	non-research	Unconscious motives	1	#N/A	male	non-leading	full_time	Engineering and technical sciences	free	DPS	Employed outside the university	-0.16	-0.86	1.43	-1.49	-1.31	-0.69	single
1	0	0	1	0	0	0	1	0	0	0	non-research	Academic orientation	1	1.51195	female	non-leading	full_time	Engineering and technical sciences	free	DPS	Employed outside the university	-0.1	-0.84	-0.07	-0.81	0.04	0.33	single
1	0	1	1	0	1	0	0	0	0	0	research	Academic orientation	0	0.507233	female	non-leading	full_time	Social Sciences	free	interrupter	Employed in a research position	0.62	0.48	0.39	0.97	0.29	0.66	single
1	0	0	1	0	0	1	0	0	0	0	research	Academic orientation	1	-1.07397	female	non-leading	full_time	Social Sciences	free	DPS	Employed outside the university	0.08	-0.33	0.28	0.29	0.46	0.42	single
1	0	0	0	0	0	0	0	0	1	0	non-research	Unconscious motives	1	0.758364	male	non-leading	full_time	Engineering and technical sciences	free	DPS	Employed outside the university	-0.58	-0.37	1.18	0.94	0.05	-2.45	single
1	0	0	1	0	1	0	0	0	0	0	research	Academic orientation	0	-0.149429	female	non-leading	part_time	Social Sciences	payed	returner	Employed in a research position	0.18	-0.06	0.24	0.99	-0.86	0.57	single
1	0	0	0	0	0	0	0	0	1	0	non-research	Unconscious motives	0	1.27072	male	non-leading	full_time	Social Sciences	free	DPS	Employed outside the university	-0.87	-0.78	-0.19	-0.24	-2.35	-1.36	single
1	0	1	1	0	1	1	0	1	0	0	research	Academic orientation	1	-0.149429	female	non-leading	part_time	Math and Earth Sciences	payed	interrupter	Employed outside the university	1.07	0.73	-0.67	1.42	1.16	0.69	married
1	0	0	0	0	0	1	0	0	1	0	non-research	Unconscious motives	1	#N/A	male	non-leading	full_time	Engineering and technical sciences	free	DPS	Employed outside the university	0.66	-0.79	0.71	0.34	-0.59	0.42	single
1	0	1	0	0	0	0	0	0	1	0	research	Unconscious motives	1	#N/A	male	non-leading	full_time	Social Sciences	free	DPS	Employed in a research position	0.86	-0.15	0.9	-0.12	-0.69	0.53	married
1	0	0	0	0	0	0	0	0	0	0	research	Unconscious motives	1	-0.837963	male	non-leading	full_time	Engineering and technical sciences	free	DPS	Employed outside the university	1.07	0.08	0.02	1.4	1.13	0.63	married
1	0	1	1	0	0	0	0	0	0	0	research	Academic orientation	1	0.311455	female	non-leading	part_time	Social Sciences	payed	returner	Employed outside the university	-0.46	-0.81	0.23	-1.5	-1.95	-2.18	married
1	1	1	0	1	0	1	0	0	0	0	research	Unconscious motives	1	-0.195277	female	non-leading	full_time	Social Sciences	free	returner	Employed outside the university	-0.97	-0.33	-0.02	0.68	0.73	0.11	single
1	0	0	1	1	0	0	0	0	0	0	research	Academic orientation	1	#N/A	female	non-leading	full_time	Social Sciences	free	DPS	Employed outside the university	-0.29	-0.87	1.45	-0.68	-0.47	0.49	married
1	0	1	1	1	0	0	0	0	0	0	research	Academic orientation	1	-1.07397	female	non-leading	part_time	Social Sciences	payed	returner	Employed outside the university	-0.51	-0.48	0.39	0.75	0.38	0.48	single
1	0	1	0	1	0	0	0	0	0	0	research	Topic devoted	1	-0.66016	female	non-leading	full_time	Math and Earth Sciences	free	DPS	Employed in a research position	-0.59	-0.27	-1.79	-0.4	-0.81	0.37	single
1	0	1	0	1	0	0	0	0	0	0	research	Topic devoted	1	-1.07397	male	non-leading	full_time	Social Sciences	payed	interrupter	Employed outside the university	-1.55	-0.57	-0.55	-0.64	0.1	-0.46	single
1	0	1	0	1	1	1	0	1	0	0	research	Everything Everywhere All at Once	0	-0.357954	male	leading	full_time	Engineering and technical sciences	free	returner	Employed in a research position	-1.62	-0.33	-1.21	-0.34	0.66	0.47	married
1	0	0	0	1	1	0	0	0	0	0	research	Academic orientation	1	-0.149429	female	leading	full_time	Social Sciences	free	interrupter	Employed in a research position	1.4	0.09	-0.34	-0.01	0.46	0.43	married
1	0	1	1	1	1	1	0	0	0	0	research	Everything Everywhere All at Once	1	0.07545	male	leading	full_time	Social Sciences	free	interrupter	Employed outside the university	-0.36	-0.89	0.76	-1.12	-0.34	-1.29	single
1	1	1	0	0	0	0	0	0	1	0	non-research	Unconscious motives	0	2.37429	male	leading	full_time	Social Sciences	free	interrupter	Employed outside the university	1.18	-0.89	1.35	-1.64	-1.01	0.41	married
0	0	1	0	0	1	0	0	0	0	0	research	Unconscious motives	1	1.22487	female	non-leading	full_time	Math and Earth Sciences	free	DPS	Employed in other position	-0.75	1.23	-0.01	-0.05	-0.95	-0.61	married
1	0	0	0	0	0	0	0	0	0	0	non-research	Unconscious motives	1	#N/A	female	non-leading	full_time	Math and Earth Sciences	free	DPS	Employed outside the university	-0.05	-0.77	1.45	-1.11	0.49	0.54	married
1	0	0	0	1	1	0	0	0	0	0	research	Academic orientation	1	1.22487	female	non-leading	part_time	Social Sciences	payed	returner	Employed outside the university	-1.24	-0.56	-0.52	-1.3	-0.76	0.06	married
0	0	1	0	1	0	1	0	0	0	0	research	Topic devoted	1	-1.07397	male	leading	full_time	Social Sciences	free	interrupter	Employed in other position	1.1	3.08	0.79	1.24	0.96	0.54	married
1	0	1	1	0	1	1	0	0	0	0	research	Academic orientation	1	-0.149429	female	non-leading	part_time	Social Sciences	payed	returner	Employed outside the university	1.07	0.08	0.02	1.4	1.13	0.63	single
0	0	1	1	1	1	0	0	0	0	0	research	Topic devoted	0	0.07545	female	leading	full_time	Humanities	free	interrupter	Employed outside the university	-1.75	-0.77	-0.26	0.56	-0.56	0.46	single
1	0	1	0	1	0	0	0	1	0	0	research	Academic orientation	1	0.490486	female	non-leading	part_time	Social Sciences	payed	returner	Employed outside the university	1.22	-0.49	1.33	-1.46	0.32	-0.96	single
0	1	0	0	0	0	0	0	0	1	0	non-research	Unconscious motives	0	0.286353	male	leading	full_time	Math and Earth Sciences	free	DPS	Employed outside the university	-2.2	-0.62	-1.35	-0.5	-3.07	-3.29	single
1	0	1	1	1	1	0	0	0	0	0	research	Academic orientation	1	#N/A	female	leading	full_time	Social Sciences	free	interrupter	Employed outside the university	-0.78	-0.63	-0.46	-0.42	-1.25	-1.45	married
1	0	1	0	1	1	0	0	1	0	0	research	Academic orientation	0	1.01274	female	leading	full_time	Social Sciences	free	interrupter	Unemployed	-1.96	0.61	0.59	-0.31	0.94	-1.08	married
1	0	0	0	0	0	0	0	0	0	0	non-research	Unconscious motives	1	1.01274	female	non-leading	full_time	Humanities	free	DPS	Employed outside the university	0.52	-0.23	-0.65	1.1	-0.22	0.37	single
1	0	0	0	0	1	0	0	0	0	0	research	Unconscious motives	1	-0.62706	female	non-leading	full_time	Humanities	payed	DPS	Employed outside the university	-1.14	-0.68	0.1	-2.26	0.33	0.48	single
1	0	1	0	0	0	1	0	0	0	0	research	Unconscious motives	1	-1.07397	male	non-leading	full_time	Math and Earth Sciences	free	DPS	Employed outside the university	0.52	0.82	-0.01	1.28	1.05	0.61	single
0	0	0	0	0	1	0	0	0	0	0	research	Unconscious motives	1	-1.07397	male	non-leading	full_time	Engineering and technical sciences	free	returner	Employed in other position	0.65	1.44	-1.11	1.29	0.45	0.72	married
1	0	1	0	1	0	0	1	1	0	1	research	Topic devoted	1	1.42227	male	leading	full_time	Math and Earth Sciences	free	interrupter	Employed in other position	-1.62	-0.52	-2.41	-1.4	-1.3	-2.73	single
1	0	1	1	1	1	0	1	1	0	1	research	Everything Everywhere All at Once	0	0.750009	female	leading	full_time	Humanities	free	interrupter	Unemployed	-0.93	-0.66	0.18	0.31	-0.39	-2.34	single
0	0	1	0	0	0	0	0	0	0	1	non-research	Unconscious motives	1	0.763984	female	non-leading	full_time	Humanities	free	DPS	Employed outside the university	1.07	-0.73	0.49	-0.07	0.03	-0.29	single
1	0	0	1	1	1	0	0	0	0	0	non-research	Academic orientation	1	-0.631059	male	non-leading	full_time	Humanities	free	DPS	Employed outside the university	1.12	1.7	0.05	1.34	1.05	0.52	single
1	0	1	1	1	0	1	0	0	0	0	research	Topic devoted	1	0.07545	male	non-leading	full_time	Humanities	free	interrupter	Employed outside the university	-0.21	-0.24	1.13	0.5	0.96	-0.73	married
1	0	0	0	0	0	0	0	0	0	0	research	Unconscious motives	1	1.22487	male	non-leading	full_time	Social Sciences	free	DPS	Employed in other position	-0.5	1.25	-0.65	-0.28	-1.07	-1.39	single
1	0	1	1	1	1	0	1	0	0	0	research	Everything Everywhere All at Once	1	0.507233	male	leading	full_time	Humanities	free	interrupter	Employed in a research position	0.79	1.35	0.41	0.8	-0.12	0.62	single
1	0	1	0	1	1	1	1	1	1	1	research	Everything Everywhere All at Once	1	0.730884	male	leading	full_time	Math and Earth Sciences	free	interrupter	Unemployed	-0.12	-0.55	1.42	-1.03	0.01	0.27	single
1	1	0	1	0	1	0	0	0	0	0	research	Academic orientation	1	-1.07397	male	non-leading	full_time	Math and Earth Sciences	free	interrupter	Employed outside the university	1.47	1.59	0.87	1.08	0.91	-0.89	single
1	0	0	0	1	1	0	0	0	0	0	research	Academic orientation	1	1.69537	female	non-leading	full_time	Humanities	free	DPS	Employed outside the university	0.24	-0.67	-1.59	-1.46	0.13	-2.07	married
1	0	1	1	0	0	0	0	0	0	0	research	Academic orientation	1	0.07545	male	leading	full_time	Math and Earth Sciences	free	interrupter	Unemployed	1.48	2.98	0.02	1.1	0.57	0.42	single
1	1	0	1	0	0	0	0	0	1	0	non-research	Unconscious motives	1	1.43177	male	non-leading	full_time	Math and Earth Sciences	free	DPS	Employed outside the university	-1.61	-0.63	1.42	-0.66	-1	-2.59	married
1	0	0	0	0	0	0	0	0	1	0	non-research	Unconscious motives	0	1.48162	male	non-leading	full_time	Math and Earth Sciences	free	DPS	Employed outside the university	-1.82	-0.69	1.09	-0.73	-0.83	-1.51	single
1	0	1	1	1	1	1	0	1	0	0	non-research	Everything Everywhere All at Once	1	1.19015	female	leading	full_time	Humanities	free	interrupter	Employed outside the university	1.68	-0.67	-0.36	-2.34	-0.41	-1.76	married
1	0	0	0	0	1	0	1	1	0	0	research	Academic orientation	1	-0.149429	male	leading	full_time	Humanities	free	interrupter	Employed in a research position	-0.38	-0.69	1.19	-0.9	0.66	0.06	single
1	0	1	1	1	0	0	1	0	0	0	research	Topic devoted	1	0.743238	male	non-leading	full_time	Humanities	free	DPS	Employed outside the university	0.18	0.28	0.34	-0.19	0.76	0.62	single
1	0	1	1	1	1	1	0	1	0	1	research	Everything Everywhere All at Once	1	0.0574752	male	leading	full_time	Engineering and technical sciences	free	DPS	Employed in a research position	-0.16	0.32	-0.95	-1.57	0.79	0.63	single
1	0	0	1	0	1	0	0	1	0	0	research	Academic orientation	0	-0.66016	female	non-leading	full_time	Humanities	free	DPS	Employed in other position	-0.81	-0.53	-1.01	-0.18	0.84	0.57	married
1	0	1	1	1	1	0	0	0	0	0	research	Academic orientation	1	0.512853	female	non-leading	full_time	Humanities	free	interrupter	Employed outside the university	1.43	0.38	0.85	-0.14	-0.05	0.55	single
1	0	0	1	0	0	1	0	0	0	0	research	Academic orientation	1	#N/A	female	non-leading	full_time	Engineering and technical sciences	free	DPS	Employed outside the university	0.56	-0.3	-0.47	0.92	0.74	0.55	married
1	0	0	1	0	0	1	0	0	0	0	non-research	Academic orientation	0	-0.118707	female	non-leading	full_time	Humanities	free	DPS	Employed in other position	-2.13	-0.75	-0.29	-1.15	-1.32	0.03	married
1	1	1	0	0	0	0	0	0	1	0	research	Unconscious motives	1	#N/A	male	non-leading	full_time	Social Sciences	free	DPS	Employed outside the university	-0.62	-0.28	-1.36	-0.17	0.68	-1.32	single
1	0	0	1	1	0	0	0	0	0	0	research	Academic orientation	1	0.522359	male	non-leading	full_time	Engineering and technical sciences	free	DPS	Employed outside the university	-0.7	-0.63	0.73	-0.61	0.03	-0.72	married
0	0	0	0	0	0	0	0	0	1	0	non-research	Unconscious motives	#N/A	#N/A	male	non-leading	full_time	Social Sciences	payed	DPS	Unemployed	-1.05	-0.77	0.36	0.54	-1.55	-0.11	single
1	0	0	1	0	0	0	0	0	0	0	non-research	Academic orientation	1	1.01796	male	non-leading	full_time	Math and Earth Sciences	free	DPS	Employed outside the university	-0.26	-0.62	-0.09	-0.02	0.53	-0.04	single
0	0	0	0	0	0	0	0	1	0	0	research	Unconscious motives	1	1.20689	male	non-leading	full_time	Engineering and technical sciences	free	DPS	Employed outside the university	-2.19	-0.71	-0.66	-1.23	-0.25	-1.5	single
1	0	0	1	0	0	0	0	1	0	0	research	Academic orientation	1	0.75163	female	leading	full_time	Engineering and technical sciences	free	interrupter	Employed in other position	0.87	-0.27	0.18	-0.64	0.84	-0.71	married
1	0	0	0	0	0	0	0	0	1	0	non-research	Unconscious motives	0	0.988863	male	non-leading	full_time	Math and Earth Sciences	free	DPS	Employed outside the university	-1.41	-0.52	-1.35	-0.14	-1.06	-0.61	single
1	1	0	1	1	1	0	1	0	0	0	research	Academic orientation	1	1.03071	female	leading	full_time	Engineering and technical sciences	payed	DPS	Unemployed	0.4	1.32	-1.25	-0.21	-1.38	-0.98	single
1	0	0	0	1	0	0	1	1	0	0	research	Academic orientation	1	-0.867064	male	leading	full_time	Engineering and technical sciences	free	DPS	Employed in a research position	0.11	0.03	-0.56	-0.99	0.59	0.75	married
0	0	1	1	1	0	0	0	0	0	0	research	Topic devoted	1	0.983243	female	non-leading	full_time	Engineering and technical sciences	free	interrupter	Employed in other position	-0.03	-0.28	-1.66	-0.21	-0.39	0.65	married
1	0	1	1	0	1	1	0	0	0	0	research	Academic orientation	1	-1.07397	male	non-leading	full_time	Engineering and technical sciences	free	DPS	Employed outside the university	1.12	0.1	-0.68	1.28	1.05	0.59	single
1	0	1	1	1	1	0	0	0	0	0	research	Academic orientation	1	1.22487	female	non-leading	full_time	Engineering and technical sciences	free	DPS	Employed in a research position	-0.79	1.04	0.02	-0.65	-1.06	-0.73	single
1	0	1	1	1	0	0	0	1	0	0	research	Academic orientation	0	#N/A	female	non-leading	full_time	Engineering and technical sciences	free	DPS	Employed outside the university	-0.17	-0.44	1.36	0.64	0.02	0.74	married
1	0	1	0	1	0	0	0	0	0	0	non-research	Topic devoted	0	0.282354	female	leading	full_time	Engineering and technical sciences	free	DPS	Employed outside the university	1.43	-0.75	0.43	0.67	-0.4	0.49	single
1	0	1	1	0	1	0	0	1	0	0	research	Academic orientation	1	0.988863	female	leading	full_time	Engineering and technical sciences	free	DPS	Employed outside the university	1.05	-0.2	0.82	0.7	0.96	0.59	single
1	0	0	0	0	0	0	0	0	1	0	non-research	Unconscious motives	1	0.07545	male	leading	full_time	Math and Earth Sciences	free	DPS	Employed outside the university	-0.89	-0.23	0	0.52	-1	-0.6	married
1	0	0	1	0	0	0	0	0	1	0	non-research	Unconscious motives	1	0.0574752	male	leading	full_time	Humanities	free	DPS	Employed outside the university	0.02	-0.32	-0.95	-0.29	0.3	0.74	single
1	0	1	1	0	0	0	0	0	0	0	research	Academic orientation	1	0.07545	male	leading	full_time	Social Sciences	free	interrupter	Employed outside the university	1.22	-0.44	0.46	0.71	-0.9	0.63	single
0	1	1	1	0	0	1	0	0	0	0	research	Unconscious motives	1	#N/A	female	leading	full_time	Engineering and technical sciences	free	DPS	Employed outside the university	-0.34	-0.27	1.04	0.6	0.98	0.62	single
1	1	1	1	0	0	0	0	0	0	0	research	Academic orientation	1	0.0463488	male	leading	full_time	Engineering and technical sciences	free	interrupter	Employed outside the university	0.55	-0.83	-0.89	0.64	-0.42	0.49	single
1	0	1	1	1	0	0	0	0	0	0	research	Academic orientation	1	-0.389433	female	non-leading	full_time	Engineering and technical sciences	free	returner	Employed outside the university	0	-0.14	-0.25	1.56	0.38	0.68	married
1	0	0	0	0	1	1	1	0	1	0	research	Unconscious motives	1	-0.833963	male	leading	full_time	Social Sciences	free	interrupter	Employed in a research position	-0.06	-0.46	1.15	0.14	0.32	0.49	single
1	0	1	1	1	1	1	0	1	0	0	research	Everything Everywhere All at Once	0	-0.210403	male	leading	full_time	Math and Earth Sciences	free	interrupter	Employed outside the university	-0.41	-0.83	0.83	-1.62	0.2	0.42	single
1	0	0	1	0	0	0	0	0	0	0	research	Academic orientation	1	-0.389433	male	leading	full_time	Engineering and technical sciences	free	DPS	Employed in other position	1.16	-0.2	0.82	1.19	0.91	0.53	married
1	0	1	0	0	0	0	0	0	0	0	research	Unconscious motives	1	-0.867064	female	non-leading	full_time	Humanities	free	returner	Employed outside the university	0.36	-0.79	-1.44	-1.52	-0.54	0.55	single
1	0	0	0	0	0	0	0	0	0	0	research	Unconscious motives	1	-0.160555	male	leading	full_time	Humanities	free	interrupter	Employed outside the university	0.33	-0.73	0.07	0.58	-0.07	-1.27	single
0	0	1	0	0	0	0	0	0	0	0	research	Unconscious motives	1	#N/A	female	leading	full_time	Humanities	free	interrupter	Employed outside the university	0.33	-0.23	0.6	0.21	0.02	0.79	single
1	0	1	1	1	1	1	0	1	0	0	research	Everything Everywhere All at Once	1	-1.07397	male	non-leading	full_time	Engineering and technical sciences	free	DPS	Employed outside the university	1.09	1.57	0.05	1.34	1.07	0.6	married
1	0	1	1	1	0	0	0	0	0	0	research	Academic orientation	1	-1.07397	male	leading	part_time	Humanities	payed	DPS	Employed outside the university	0.86	0.36	-0.48	0.06	0.96	0.61	married
1	0	1	0	0	1	0	1	1	0	0	research	Everything Everywhere All at Once	1	-0.832343	female	non-leading	full_time	Humanities	free	DPS	Employed in a research position	-0.5	-0.61	-0.15	0.88	-0.65	0.1	married
1	0	0	1	0	0	0	0	1	0	0	research	Academic orientation	1	#N/A	female	non-leading	full_time	Math and Earth Sciences	free	DPS	Employed outside the university	-0.53	-0.68	-1.13	0.72	-1.34	0.24	married
1	0	0	0	0	0	0	0	0	0	0	non-research	Unconscious motives	1	0.07545	female	leading	full_time	Humanities	free	interrupter	Employed outside the university	1.1	3.08	0.79	1.24	0.96	0.54	married
1	0	0	0	0	1	0	0	0	0	0	research	Unconscious motives	#N/A	0.965268	female	non-leading	full_time	Humanities	free	interrupter	Employed in a research position	0.28	-0.88	1.3	-0.16	-0.83	0.4	married
1	1	0	1	0	0	1	0	0	0	0	non-research	Unconscious motives	1	1.20689	male	leading	full_time	Math and Earth Sciences	free	DPS	Employed outside the university	-0.4	-0.6	-0.28	-1.41	-0.83	-0.68	married
1	0	1	0	1	0	0	0	0	0	0	research	Topic devoted	0	#N/A	male	leading	full_time	Humanities	free	interrupter	Employed outside the university	0.26	-0.74	1.41	-1.39	0.15	-1.45	single
0	0	1	1	1	1	0	1	1	0	1	research	Everything Everywhere All at Once	1	0.282354	female	leading	full_time	Humanities	free	interrupter	Employed outside the university	0.46	0.16	0.4	1.6	0.42	0.7	single
1	0	1	1	1	1	1	0	0	1	0	research	Everything Everywhere All at Once	1	-0.418535	male	non-leading	full_time	Math and Earth Sciences	payed	DPS	Employed in other position	0.15	1.71	-1.87	0.37	1.04	0.57	single
1	0	1	1	1	1	1	0	1	0	0	research	Everything Everywhere All at Once	1	0.265607	male	non-leading	part_time	Humanities	payed	DPS	Employed in a research position	-0.04	-0.3	0.5	0.79	0.16	0.68	single
1	0	0	0	0	0	0	0	0	0	0	research	Unconscious motives	1	0.0698297	female	non-leading	full_time	Engineering and technical sciences	free	interrupter	Employed in a research position	-0.43	-0.78	0.24	-1.22	-0.1	0.43	single
1	0	1	1	1	0	0	0	1	0	0	research	Academic orientation	1	1.89104	female	leading	full_time	Humanities	free	interrupter	Unemployed	0.16	-0.77	1.24	0.47	0.09	0.35	single
1	0	1	1	1	1	1	1	1	0	0	research	Everything Everywhere All at Once	1	-0.417307	female	leading	full_time	Humanities	free	interrupter	Employed outside the university	0.32	-0.75	0.48	-0.66	-1.46	0.37	married
0	0	1	1	1	1	0	0	0	0	0	research	Topic devoted	1	-1.07397	male	leading	full_time	Social Sciences	payed	DPS	Employed in a research position	1.22	3.09	-2.02	1.1	0.92	0.51	single
1	0	1	1	1	1	1	0	1	0	0	research	Everything Everywhere All at Once	1	-0.228377	female	leading	part_time	Social Sciences	payed	DPS	Unemployed	-0.4	-0.37	-0.6	-0.36	-0.35	-1.36	married
1	0	0	0	1	1	1	0	0	0	0	research	Academic orientation	1	-1.07397	male	leading	full_time	Social Sciences	free	interrupter	Employed outside the university	1.09	1.57	0.05	1.34	1.07	0.6	single
1	0	1	0	1	1	0	0	0	1	0	research	Topic devoted	1	0.07545	male	leading	full_time	Math and Earth Sciences	free	interrupter	Employed in a research position	-0.75	-0.21	-1.88	-0.47	-0.52	-0.21	single
1	0	0	0	1	0	1	0	0	0	0	non-research	Unconscious motives	1	-0.607464	female	leading	full_time	Social Sciences	free	interrupter	Employed outside the university	0.92	-0.71	0.61	0.92	-0.49	0.78	married
1	0	0	0	0	0	1	0	0	0	0	non-research	Unconscious motives	1	-1.07397	male	leading	full_time	Social Sciences	payed	DPS	Unemployed	-0.88	-0.59	-1.64	-0.76	-0.55	0.49	single
1	0	0	1	0	0	0	0	1	0	0	non-research	Academic orientation	0	0.507233	male	leading	full_time	Social Sciences	free	interrupter	Employed outside the university	-1.65	-0.86	-0.85	-0.84	-2.31	-1.37	married
1	0	1	1	0	1	0	0	1	0	0	research	Academic orientation	1	#N/A	female	leading	full_time	Social Sciences	free	interrupter	Employed in a research position	0.91	-0.29	-0.79	1.1	0.55	-0.14	married
1	0	0	0	1	0	0	0	1	0	0	non-research	Academic orientation	0	0.507233	female	leading	full_time	Humanities	free	interrupter	Employed outside the university	-0.23	-0.4	1.15	-0.48	-0.13	0.08	married
1	0	1	0	0	0	0	0	0	0	0	non-research	Unconscious motives	1	0.299101	female	leading	full_time	Engineering and technical sciences	free	interrupter	Employed outside the university	-0.88	0.7	0.69	1.16	0.73	0.63	married
1	1	1	1	1	1	1	1	1	0	0	research	Everything Everywhere All at Once	1	-1.07397	female	leading	full_time	Social Sciences	free	interrupter	Employed outside the university	1.43	-0.01	-0.05	1.21	0.68	0.48	single
1	0	1	1	0	0	1	0	1	0	0	research	Academic orientation	1	-0.631059	male	leading	part_time	Social Sciences	payed	interrupter	Employed outside the university	0.78	1.1	1.12	-0.34	0.6	0.52	married
1	0	1	1	0	1	0	0	0	0	0	research	Academic orientation	1	-0.149429	female	leading	full_time	Social Sciences	payed	returner	Employed outside the university	-0.66	-0.82	0.81	-0.81	0.17	-0.22	married
1	0	1	0	1	0	0	0	0	0	0	research	Topic devoted	1	0.522359	male	non-leading	part_time	Social Sciences	payed	interrupter	Employed outside the university	-0.38	-0.44	-0.79	0.85	0.2	0.73	married
1	0	0	0	0	0	1	0	0	1	0	non-research	Unconscious motives	0	1.69965	male	non-leading	full_time	Engineering and technical sciences	free	DPS	Unemployed	-1.04	-0.41	1.28	1.08	-0.53	0.18	married
1	0	0	0	0	0	0	0	0	0	0	research	Unconscious motives	1	#N/A	female	non-leading	full_time	Engineering and technical sciences	free	DPS	Employed in a research position	0.64	0.5	-0.62	1.17	0.94	0.56	married
0	0	0	0	0	0	0	0	0	1	0	non-research	Unconscious motives	0	0.100666	male	non-leading	full_time	Engineering and technical sciences	free	DPS	Employed outside the university	0.78	-0.27	1.05	0.8	-0.11	0.87	single
0	1	1	0	0	0	0	0	0	0	0	non-research	Unconscious motives	1	0.984864	female	non-leading	full_time	Social Sciences	free	DPS	Employed outside the university	0.68	-0.74	-1.27	0.77	-0.61	0.42	married
1	0	0	0	0	0	0	0	0	0	0	research	Unconscious motives	1	-1.07397	female	non-leading	full_time	Social Sciences	free	DPS	Employed in a research position	1.1	3.08	0.79	1.24	0.96	0.54	single
1	0	1	1	1	0	0	0	0	0	0	research	Academic orientation	1	-1.07397	female	non-leading	full_time	Social Sciences	free	interrupter	Employed in a research position	1.1	3.08	0.79	1.24	0.96	0.54	married
1	1	1	1	1	1	0	0	1	0	0	research	Everything Everywhere All at Once	1	0.55146	female	non-leading	full_time	Social Sciences	free	DPS	Employed outside the university	0.65	-0.73	-0.36	0.3	-1.06	-1.71	single
1	0	1	1	0	1	0	0	0	0	0	research	Academic orientation	1	0.253253	female	non-leading	full_time	Humanities	free	returner	Employed in a research position	-0.46	1.01	0.55	-0.33	0.72	-1.16	married
1	0	1	1	0	1	0	0	1	0	0	research	Academic orientation	1	0.762363	female	non-leading	full_time	Engineering and technical sciences	free	DPS	Employed in a research position	0.66	-0.49	1.27	0.74	-1.14	-0.22	married
1	0	1	1	0	0	0	0	0	0	0	research	Academic orientation	1	0.52398	female	leading	full_time	Social Sciences	free	interrupter	Employed in other position	0.07	-0.03	0.84	-0.11	0.68	0.49	married
1	0	1	1	1	0	0	0	1	0	0	research	Academic orientation	0	0.507233	female	leading	full_time	Humanities	free	interrupter	Employed in a research position	1.3	-0.15	0.87	-0.61	0.02	0.34	married
0	0	1	1	0	0	0	0	0	0	0	research	Academic orientation	1	#N/A	female	leading	part_time	Social Sciences	payed	returner	Employed outside the university	-0.49	-0.57	1.19	-1.4	-0.55	0.13	single
1	1	1	1	1	1	1	0	0	0	0	research	Everything Everywhere All at Once	0	#N/A	male	leading	part_time	Social Sciences	payed	interrupter	Employed outside the university	-2.07	-0.62	-1.12	-0.81	-0.99	-2.45	married
1	0	1	1	0	1	0	0	0	0	0	research	Academic orientation	1	-1.07397	female	leading	full_time	Humanities	free	returner	Employed outside the university	-0.43	-0.31	0.42	-0.48	0.53	0.8	single
0	1	0	0	0	0	0	0	0	0	0	non-research	Unconscious motives	1	0.982015	female	non-leading	part_time	Engineering and technical sciences	free	DPS	Employed outside the university	-0.73	-0.64	-1.32	-1.62	-1.3	-1.39	married
1	0	0	0	0	0	0	0	0	1	0	non-research	Unconscious motives	0	0.0849555	male	leading	full_time	Engineering and technical sciences	free	DPS	Employed in other position	-1.73	-0.63	-0.25	-1.83	-0.26	-1.48	married
1	0	1	0	1	1	0	1	0	0	0	research	Topic devoted	1	0.793085	female	leading	full_time	Math and Earth Sciences	free	interrupter	Employed in a research position	-0.15	0.5	-0.21	-0.62	0.56	0.44	married
1	0	1	0	1	0	0	0	0	0	1	non-research	Topic devoted	1	0.787465	female	leading	full_time	Social Sciences	free	interrupter	Employed outside the university	0.41	-0.92	-0.24	-1	-1.81	0.42	single
1	0	1	0	1	0	0	0	0	0	1	research	Topic devoted	0	#N/A	female	leading	full_time	Social Sciences	free	interrupter	Employed outside the university	-0.96	-0.94	0.65	-2.32	-1.81	0.43	single
1	0	1	1	0	1	1	0	0	0	0	research	Academic orientation	1	-1.07397	female	leading	full_time	Humanities	free	interrupter	Employed in a research position	1.28	-0.38	-1.26	-0.23	0.46	0.39	single
1	0	1	1	1	1	0	0	0	1	0	research	Everything Everywhere All at Once	1	-0.849089	male	leading	full_time	Social Sciences	free	interrupter	Employed in a research position	-0.95	-0.7	0.16	-0.48	0.1	0.77	single
1	0	1	0	1	1	1	1	1	0	0	research	Everything Everywhere All at Once	1	-0.642185	female	leading	full_time	Social Sciences	free	interrupter	Employed in a research position	-0.02	0.79	-0.49	0.07	0.61	0.8	single
1	0	1	0	1	1	0	0	1	0	0	research	Academic orientation	0	1.22487	female	leading	full_time	Humanities	free	interrupter	Employed in a research position	-0.59	0.96	-2.43	0.2	-0.68	-0.03	married
1	0	1	0	1	0	0	0	0	0	0	research	Topic devoted	1	-0.385434	male	leading	full_time	Social Sciences	free	interrupter	Employed outside the university	-0.36	-0.85	-0.59	-2.02	-1.26	-1.35	married
1	0	1	1	1	0	0	0	0	0	0	research	Academic orientation	0	#N/A	male	leading	full_time	Humanities	free	interrupter	Employed in a research position	0.1	-0.53	1.26	-1.62	0.77	0.49	married
1	0	1	1	1	0	0	0	0	0	0	research	Academic orientation	1	0.300329	male	leading	full_time	Social Sciences	free	interrupter	Employed outside the university	-0.64	-0.54	0.83	-0.13	-2.73	-1.32	married
1	0	1	0	1	1	0	1	1	1	0	research	Everything Everywhere All at Once	0	-1.07397	male	leading	full_time	Humanities	free	interrupter	Employed in a research position	0.9	-0.09	-2.53	-0.03	-0.51	-0.16	single
1	0	1	0	0	1	0	0	0	0	0	research	Academic orientation	1	0.07545	female	leading	full_time	Social Sciences	free	interrupter	Employed outside the university	0.21	1.05	-0.26	-0.66	0.24	-1.48	married
1	0	1	0	1	1	0	1	0	0	0	research	Topic devoted	0	-1.07397	male	leading	full_time	Humanities	free	interrupter	Employed in a research position	-2.25	-0.19	-0.92	-1.04	0.22	-1.13	single
1	0	1	1	0	1	0	0	0	0	0	research	Academic orientation	1	#N/A	female	non-leading	full_time	Social Sciences	free	interrupter	Employed in other position	-0.29	-0.36	1.19	0.33	-0.86	-1.25	single
1	0	1	0	1	1	0	1	1	0	0	research	Everything Everywhere All at Once	1	0.358924	female	non-leading	full_time	Humanities	free	interrupter	Employed outside the university	-0.02	1.37	0.27	-0.16	0.99	0.75	single
1	0	0	0	0	0	1	0	0	0	0	non-research	Unconscious motives	1	#N/A	female	leading	full_time	Social Sciences	free	interrupter	Employed outside the university	-0.41	-0.31	-0.14	-0.56	-2.54	-1.32	single
1	0	0	1	0	0	0	1	1	0	0	research	Academic orientation	1	-0.182529	female	leading	full_time	Social Sciences	free	interrupter	Employed in a research position	0.2	0.48	-1.64	-0.31	-0.05	0.17	single
1	0	0	1	1	1	0	0	0	0	0	research	Academic orientation	1	-1.07397	female	leading	full_time	Humanities	free	interrupter	Unemployed	-0.62	-0.43	0.3	0.2	0.22	0.38	married
1	0	0	0	0	1	0	1	0	0	0	research	Academic orientation	1	-1.07397	female	leading	full_time	Humanities	free	interrupter	Employed outside the university	-0.2	0.37	0	-1.16	0.55	-0.53	single
1	0	1	1	0	1	0	1	1	0	0	research	Everything Everywhere All at Once	1	#N/A	female	non-leading	full_time	Math and Earth Sciences	free	interrupter	Employed in a research position	1.6	-0.74	-1.27	-1.43	-0.24	0.15	single
1	0	1	1	1	1	1	1	0	1	1	research	Everything Everywhere All at Once	0	0.802591	male	leading	full_time	Humanities	free	interrupter	Unemployed	0.37	-0.73	-0.22	-0.78	-1.54	0.32	single
1	0	1	0	1	0	0	0	0	0	0	research	Topic devoted	1	0.282354	male	non-leading	full_time	Math and Earth Sciences	free	interrupter	Employed in a research position	0.2	0.26	-0.98	-0.76	0.18	0.4	single
1	0	0	0	0	0	0	0	0	0	0	research	Unconscious motives	#N/A	0.994369	male	leading	full_time	Engineering and technical sciences	free	interrupter	Employed outside the university	-2.31	-0.61	-0.82	-0.33	-2.41	-2.65	single
1	0	1	1	1	1	0	0	0	0	0	research	Academic orientation	1	#N/A	female	leading	full_time	Humanities	free	interrupter	Employed outside the university	-0.02	-0.62	-0.3	0.89	0.13	-1.23	single
1	0	1	0	1	1	0	1	0	0	0	research	Topic devoted	1	-1.07397	male	leading	full_time	Math and Earth Sciences	free	interrupter	Employed outside the university	-0.38	-0.55	0.43	0.65	0.6	0.49	single
1	0	1	1	0	0	0	0	0	0	0	research	Academic orientation	1	-0.389433	male	leading	full_time	Social Sciences	free	interrupter	Employed outside the university	0.3	-0.13	1.18	0.75	-0.39	-0.63	single
1	0	0	0	0	0	0	0	0	0	0	research	Unconscious motives	1	-1.07397	male	leading	full_time	Social Sciences	free	interrupter	Employed outside the university	-1.99	-0.73	-1.4	-0.7	-1.92	0.31	married
1	0	1	0	1	0	0	0	0	0	0	research	Topic devoted	1	-0.837963	female	leading	full_time	Math and Earth Sciences	free	interrupter	Unemployed	1.04	0.58	-2.19	-1.51	0.2	0.32	single
0	0	1	0	1	0	0	1	0	0	0	research	Topic devoted	0	0.512853	female	non-leading	full_time	Social Sciences	free	interrupter	Employed in a research position	-0.83	0.33	1.33	-1	0.79	0.69	married
1	0	0	0	0	0	0	0	0	0	0	research	Unconscious motives	1	-1.07397	female	non-leading	full_time	Humanities	free	interrupter	Employed outside the university	1.1	1.55	-0.65	1.39	1.12	0.63	single
1	0	1	1	1	0	1	0	0	0	0	research	Topic devoted	1	1.65665	female	non-leading	full_time	Social Sciences	free	interrupter	Employed outside the university	-1.17	-0.25	1.47	0.56	-0.21	0.98	single
1	0	1	1	0	0	0	0	0	0	0	research	Academic orientation	1	-0.424155	female	leading	full_time	Math and Earth Sciences	free	interrupter	Employed in a research position	1.21	-0.52	0.39	-0.43	-0.35	0.15	married
1	0	1	1	0	1	0	0	1	0	0	research	Academic orientation	1	-0.593959	male	leading	full_time	Social Sciences	free	interrupter	Employed outside the university	-1.51	-0.35	0.73	-0.05	-2.18	-1.76	married
0	1	0	0	1	0	0	0	0	1	1	non-research	Unconscious motives	1	1.92453	male	leading	full_time	Humanities	free	interrupter	Employed outside the university	-0.34	-0.48	0.25	-0.8	-0.16	0.08	single
1	0	0	1	1	1	0	0	1	0	0	research	Academic orientation	0	1.42065	female	non-leading	full_time	Social Sciences	free	interrupter	Employed in a research position	0.91	-0.1	1.05	0.13	-0.13	0.57	single
0	0	1	0	1	1	0	1	0	0	0	research	Topic devoted	1	1.22325	female	non-leading	full_time	Social Sciences	free	interrupter	Employed in other position	1.1	3.08	0.79	1.24	0.96	0.54	single
1	0	1	1	1	1	0	0	1	0	0	research	Everything Everywhere All at Once	0	0.770832	male	non-leading	full_time	Social Sciences	free	interrupter	Employed outside the university	0.7	-0.69	1.56	-1.39	-0.69	-1.95	single
1	0	1	0	0	0	0	1	0	0	0	research	Academic orientation	1	-0.391054	female	leading	full_time	Math and Earth Sciences	free	interrupter	Employed in a research position	-0.78	-0.1	-2.05	-0.11	-0.69	-0.43	married
1	0	1	1	0	0	0	0	0	0	0	research	Academic orientation	1	-0.356333	female	leading	full_time	Social Sciences	free	interrupter	Employed outside the university	0.4	-0.39	-0.87	0.24	-0.88	-3.12	single
1	0	1	1	0	0	0	0	0	0	0	research	Academic orientation	1	-0.867064	female	leading	full_time	Social Sciences	free	interrupter	Employed in other position	0.15	-0.49	-0.2	-0.56	0.49	0.57	married
1	0	1	0	1	1	0	1	1	0	0	research	Everything Everywhere All at Once	0	-0.357954	female	leading	full_time	Humanities	free	interrupter	Unemployed	-0.45	1.16	-1.1	-1.58	-0.95	0.29	single
1	0	1	1	1	1	0	1	0	0	0	research	Everything Everywhere All at Once	1	0.344556	female	leading	full_time	Social Sciences	free	interrupter	Employed in a research position	0.87	-0.07	0.35	-0.48	-0.13	-1.28	single
1	0	1	0	1	1	0	0	0	0	0	research	Topic devoted	1	0.512853	male	leading	full_time	Humanities	free	interrupter	Unemployed	0.37	-0.37	0.6	-1.17	0.04	0.6	single
1	0	1	1	1	1	0	0	0	0	0	research	Academic orientation	0	0.0574752	female	leading	full_time	Humanities	free	interrupter	Unemployed	-1.79	-0.67	-1.33	-1.97	-1.87	-2.9	married
1	0	1	0	1	0	0	0	0	0	0	research	Topic devoted	1	-0.182529	female	leading	full_time	Humanities	free	interrupter	Employed outside the university	-0.03	0.19	-0.59	0.6	1.15	0.1	married
1	0	1	1	1	1	0	0	1	0	0	research	Everything Everywhere All at Once	1	1.18064	female	leading	full_time	Social Sciences	free	interrupter	Unemployed	1.74	-0.53	-0.55	0.6	0.15	0.21	married
1	0	0	1	1	0	0	0	0	0	0	research	Academic orientation	1	-1.07397	male	leading	part_time	Social Sciences	payed	DPS	Employed outside the university	-0.08	-0.38	-0.28	-1.04	0.53	0.58	single
1	0	0	0	1	1	0	1	1	0	0	research	Academic orientation	1	-1.07397	male	leading	full_time	Humanities	free	interrupter	Unemployed	1.87	-0.66	-1.23	0.49	-1	0.18	single
0	0	0	1	0	0	0	0	1	0	0	research	Academic orientation	1	-1.07397	male	non-leading	full_time	Engineering and technical sciences	free	DPS	Employed in a research position	-0.2	1.53	-1.39	1.77	0.84	0.62	married
1	0	0	1	1	0	1	0	1	0	0	research	Academic orientation	0	-0.867064	male	leading	full_time	Social Sciences	free	interrupter	Employed outside the university	-1.56	-0.77	1.54	-1.74	0.07	-0.57	married
1	0	1	1	1	1	0	0	0	1	1	research	Everything Everywhere All at Once	1	0.282354	male	leading	full_time	Math and Earth Sciences	free	interrupter	Employed outside the university	0.31	-0.32	0.14	-0.03	0.13	0.07	single
1	0	1	0	0	1	0	1	0	0	0	research	Academic orientation	1	-1.07397	male	leading	full_time	Social Sciences	free	interrupter	Employed outside the university	0.53	-0.42	-0.78	-1.52	-0.43	-1.68	single
1	0	1	1	1	0	1	0	1	0	0	research	Academic orientation	1	-0.18415	female	leading	full_time	Humanities	free	interrupter	Employed outside the university	-0.06	-0.59	0.1	1	0.54	-0.13	married
1	0	1	0	1	1	0	0	0	0	0	research	Topic devoted	1	1.44975	male	leading	full_time	Humanities	free	interrupter	Unemployed	-0.18	0.08	-0.51	-0.92	0.19	-1.47	single
1	0	1	0	1	0	0	0	0	0	0	research	Topic devoted	0	#N/A	female	leading	full_time	Social Sciences	free	interrupter	Employed outside the university	-0.44	-0.82	-1.96	-0.79	-1.59	-0.06	single
0	0	1	0	0	0	1	0	1	0	0	research	Unconscious motives	1	-0.837963	male	non-leading	part_time	Math and Earth Sciences	payed	returner	Employed outside the university	0.53	0.11	-0.73	1.35	1.12	0.61	single
1	0	1	1	1	1	0	0	1	1	0	research	Everything Everywhere All at Once	0	1.9134	male	leading	full_time	Social Sciences	free	interrupter	Employed outside the university	0.34	-0.82	1.23	0.04	-1.22	-0.59	married
1	0	0	0	1	0	0	1	0	1	0	research	Unconscious motives	0	-0.149429	male	leading	full_time	Engineering and technical sciences	free	interrupter	Employed in a research position	-0.75	-0.08	-0.74	-0.26	-0.19	0.44	married
0	1	0	0	0	0	1	0	0	0	0	non-research	Unconscious motives	1	-1.07397	male	non-leading	full_time	Humanities	payed	DPS	Unemployed	-0.03	-0.6	-1.4	0.97	-1.2	0.44	single
1	0	1	1	0	0	0	0	0	0	0	research	Academic orientation	#N/A	#N/A	female	leading	full_time	Humanities	free	interrupter	Employed outside the university	0.65	2.87	1.08	0.94	0.68	0.56	single
1	0	1	1	0	0	0	0	1	0	0	research	Academic orientation	0	1.6734	female	leading	full_time	Social Sciences	free	interrupter	Employed in other position	-0.8	-0.86	0.6	-0.24	-0.79	-0.13	single
1	0	0	1	1	0	0	0	0	0	0	non-research	Academic orientation	1	-1.07397	female	non-leading	full_time	Social Sciences	payed	DPS	Unemployed	0.75	0.02	0.02	1.16	0.09	0.57	single
1	0	1	1	0	1	0	0	0	0	0	research	Academic orientation	1	-0.631059	female	non-leading	part_time	Social Sciences	payed	DPS	Employed outside the university	1.67	-0.87	-0.44	-0.3	-0.44	-0.43	married
1	0	0	1	0	0	0	0	0	0	0	research	Academic orientation	0	#N/A	female	non-leading	part_time	Humanities	payed	DPS	Employed outside the university	0.34	-1.1	0.71	-1.46	-1.03	0.43	single
1	0	0	1	1	1	1	0	0	0	0	research	Academic orientation	1	#N/A	female	non-leading	part_time	Social Sciences	payed	DPS	Employed outside the university	-0.7	1.26	-0.71	-0.17	-1.02	-0.66	married
1	0	1	1	0	0	0	0	0	0	0	research	Academic orientation	1	#N/A	male	non-leading	part_time	Social Sciences	payed	DPS	Employed outside the university	-1.18	-0.78	-0.86	-2.45	-0.35	-1.16	married
1	0	1	1	0	0	0	0	0	0	0	research	Academic orientation	1	-1.07397	female	non-leading	full_time	Social Sciences	payed	DPS	Employed outside the university	0.39	-0.51	1.31	0.12	-0.29	0.6	single
1	0	0	0	0	0	1	0	0	1	0	non-research	Unconscious motives	1	0.507233	male	non-leading	full_time	Social Sciences	free	DPS	Employed outside the university	-0.82	-0.82	0.02	-1.32	0.18	-0.72	married
1	0	1	1	0	0	0	0	0	0	0	research	Academic orientation	1	-1.07397	female	non-leading	part_time	Social Sciences	payed	DPS	Employed in a research position	0.58	2.36	-1.77	0.96	0.97	0.63	married
0	0	0	1	0	0	0	0	0	0	0	research	Unconscious motives	1	-1.07397	male	non-leading	part_time	Social Sciences	payed	DPS	Employed outside the university	1.17	3.06	-1.32	1.22	0.99	0.56	single
1	0	1	1	1	0	0	0	0	0	0	research	Academic orientation	0	0.716515	male	leading	full_time	Social Sciences	free	interrupter	Unemployed	-1.58	-0.49	-0.08	-1.02	-3.07	-2.56	single
1	0	1	1	1	0	1	0	0	1	0	research	Topic devoted	1	-1.07397	male	leading	full_time	Engineering and technical sciences	free	interrupter	Employed outside the university	0.99	0.07	-1.18	1.46	0.62	0.46	married
1	0	1	1	1	1	1	0	1	0	0	research	Everything Everywhere All at Once	1	-0.142187	male	leading	full_time	Humanities	free	returner	Employed outside the university	1.04	-0.26	0.23	1.29	0.42	0.7	married
1	0	1	1	0	0	1	1	1	0	0	research	Academic orientation	1	0.0905758	female	non-leading	part_time	Social Sciences	payed	DPS	Unemployed	-0.32	-0.98	1.82	-1.65	-0.67	-1.3	single
1	0	1	1	0	0	0	0	0	0	0	research	Academic orientation	1	0.07545	male	non-leading	part_time	Engineering and technical sciences	payed	interrupter	Employed in other position	-0.35	0.03	-1.66	1.24	0.56	0.45	married
1	1	1	1	1	1	1	0	1	0	0	research	Everything Everywhere All at Once	1	-0.149429	female	non-leading	full_time	Engineering and technical sciences	free	DPS	Employed in other position	0.84	-0.36	-1.12	-0.37	0.47	0.4	married
1	0	1	1	0	1	0	0	1	0	0	research	Academic orientation	1	0.0299949	female	non-leading	full_time	Engineering and technical sciences	free	DPS	Employed in a research position	1.05	0.1	0.72	1.35	1.07	0.6	married
1	0	1	0	1	0	0	0	1	0	0	research	Academic orientation	1	-1.07397	male	non-leading	full_time	Engineering and technical sciences	free	interrupter	Employed in a research position	0.99	0.04	-1.27	1.38	0.57	0.75	single
1	0	1	1	1	1	0	0	1	0	0	research	Everything Everywhere All at Once	1	-0.391054	male	non-leading	full_time	Engineering and technical sciences	free	interrupter	Employed in a research position	0.66	2.48	-0.36	1.52	0.92	0.5	married
1	0	1	1	1	1	0	0	0	0	0	research	Academic orientation	1	-0.149429	female	non-leading	part_time	Humanities	payed	returner	Employed in a research position	-0.27	-0.36	1.17	-0.35	0.74	0.58	married
1	0	0	0	0	0	0	0	0	0	0	research	Unconscious motives	0	0.266758	female	non-leading	part_time	Social Sciences	payed	interrupter	Employed outside the university	-2.58	-0.65	0.89	-1.59	-0.31	-3.12	married
1	0	0	1	0	1	0	0	0	0	0	research	Academic orientation	1	0.507233	female	non-leading	part_time	Social Sciences	payed	DPS	Employed in a research position	1.05	0.1	0.72	1.35	1.07	0.6	single
1	1	1	1	0	1	0	1	0	0	0	research	Academic orientation	1	-0.149429	female	non-leading	full_time	Humanities	free	returner	Employed outside the university	1.21	-0.2	0.08	0.06	1	0.56	single
1	0	1	1	1	0	0	0	0	0	0	research	Academic orientation	1	-0.867064	female	non-leading	full_time	Humanities	free	interrupter	Employed in a research position	0.86	-0.29	-0.46	1.08	0.82	0.5	married
1	0	1	1	1	0	0	0	0	0	0	research	Academic orientation	1	-1.07397	female	non-leading	part_time	Humanities	free	DPS	Employed in a research position	0.56	0.77	-1.23	0.67	1.15	0.72	married
1	0	1	0	0	0	0	0	0	0	0	research	Unconscious motives	1	-0.837963	male	non-leading	full_time	Math and Earth Sciences	free	DPS	Unemployed	1.17	-0.22	0.11	1.24	0.96	0.56	single
1	0	1	0	0	0	0	0	0	1	0	research	Unconscious motives	1	0.07545	male	non-leading	full_time	Math and Earth Sciences	payed	DPS	Unemployed	0.15	-0.38	1.05	-0.34	-0.09	-0.56	single
1	0	1	1	1	0	0	0	1	0	0	research	Academic orientation	1	-1.07397	male	non-leading	part_time	Humanities	payed	DPS	Employed outside the university	0.76	-0.17	0.93	-0.12	0.95	0.55	single
1	0	0	0	0	0	0	0	0	0	0	research	Unconscious motives	0	1.22487	male	non-leading	part_time	Social Sciences	payed	interrupter	Employed outside the university	-1.04	-0.75	1.12	-1.11	-1.39	-1.34	single
0	0	0	0	0	0	1	0	0	0	0	non-research	Unconscious motives	0	2.37429	female	non-leading	part_time	Social Sciences	payed	returner	Employed outside the university	-0.6	-0.87	1.63	-1.94	-1.85	0.65	married
1	0	0	0	0	1	0	0	1	0	0	research	Academic orientation	1	-0.867064	female	non-leading	full_time	Humanities	free	DPS	Employed in a research position	0.53	1.62	0.67	0.19	1.13	0.6	married
1	0	0	0	0	0	0	0	0	0	0	research	Unconscious motives	0	#N/A	female	non-leading	part_time	Humanities	payed	returner	Employed in a research position	-2.02	-0.92	1.9	-1.27	-0.64	0.9	married
1	0	0	0	0	0	0	0	0	0	0	research	Unconscious motives	1	0.07545	female	non-leading	part_time	Humanities	payed	DPS	Employed outside the university	-1.01	1.77	-1.04	-0.54	0.45	-0.21	single
1	0	1	0	1	0	0	0	1	0	0	research	Academic orientation	1	-1.07397	female	non-leading	part_time	Humanities	payed	returner	Employed outside the university	1.32	-0.5	0.18	-0.09	0.83	0.49	single
1	0	0	0	0	1	0	0	0	0	0	research	Unconscious motives	#N/A	0.026753	male	non-leading	full_time	Math and Earth Sciences	free	DPS	Unemployed	-1.41	-0.44	-1.76	-0.06	-1.15	-3.3	single
0	1	0	0	0	0	0	0	0	1	0	non-research	Unconscious motives	1	1.92453	male	non-leading	full_time	Math and Earth Sciences	payed	DPS	Employed outside the university	-0.45	-0.65	0.2	-1.06	-0.54	0.47	married
1	0	1	1	1	1	0	0	0	0	0	research	Academic orientation	1	-1.07397	male	non-leading	part_time	Humanities	payed	DPS	Employed outside the university	-0.32	-0.31	-0.37	0.7	1.08	0.68	married
1	0	1	1	0	0	0	0	1	0	0	research	Academic orientation	1	-0.62706	female	non-leading	full_time	Humanities	free	DPS	Employed in other position	1.07	0.08	0.02	1.4	1.13	0.63	single
1	0	1	1	1	0	1	0	0	0	0	research	Topic devoted	1	0.522359	female	non-leading	part_time	Humanities	payed	returner	Employed outside the university	-1.14	-0.38	-0.89	-0.04	0.82	-1.3	married
1	0	0	0	0	1	0	0	0	0	0	non-research	Unconscious motives	1	-0.66016	female	non-leading	part_time	Humanities	payed	returner	Employed outside the university	0.92	-0.62	0.34	1.05	0.73	0.47	married
1	0	0	0	0	0	0	0	0	0	0	research	Unconscious motives	1	-1.07397	female	non-leading	part_time	Humanities	payed	interrupter	Employed outside the university	1.08	0.05	-0.69	1.45	1.18	0.66	married
1	0	0	0	0	0	0	0	0	0	0	research	Unconscious motives	1	-0.435281	male	non-leading	part_time	Humanities	payed	returner	Employed outside the university	1.07	0.44	0.21	0.09	0.44	0.73	married
1	0	0	0	0	0	0	0	0	0	0	research	Unconscious motives	1	-1.07397	male	non-leading	part_time	Humanities	payed	DPS	Employed outside the university	0.69	-0.49	0.87	1.1	0.81	0.48	married
1	0	1	1	1	1	1	0	0	0	0	research	Everything Everywhere All at Once	1	-0.867064	male	non-leading	full_time	Humanities	payed	DPS	Employed outside the university	1.07	0.08	0.02	1.4	1.13	0.63	married
1	0	1	1	0	0	0	0	0	0	0	research	Academic orientation	1	#N/A	female	non-leading	part_time	Humanities	payed	returner	Employed outside the university	-0.56	-0.42	1.32	0.38	0.22	0.78	married
1	0	1	1	0	0	0	0	1	0	0	research	Academic orientation	1	-0.631059	female	non-leading	full_time	Humanities	free	DPS	Employed in a research position	1.17	-0.22	0.11	1.24	0.96	0.56	married
1	0	1	0	1	0	0	0	0	1	0	research	Topic devoted	1	#N/A	male	non-leading	full_time	Math and Earth Sciences	free	DPS	Employed outside the university	-1.63	-0.79	1.42	-0.01	-1.93	-3.07	single
0	0	1	1	0	0	0	0	1	1	0	research	Academic orientation	1	0.07545	male	leading	full_time	Social Sciences	free	DPS	Employed in other position	0.91	-0.24	0.94	0.75	0.43	0.73	single
1	0	1	0	0	1	0	0	1	0	0	non-research	Academic orientation	1	1.43177	female	non-leading	full_time	Engineering and technical sciences	free	interrupter	Employed outside the university	-0.71	-0.47	0.14	-0.76	-0.71	0.57	married
0	1	0	0	1	0	1	0	0	1	0	non-research	Unconscious motives	1	0.586181	male	non-leading	full_time	Math and Earth Sciences	free	DPS	Employed in other position	-1.03	1.72	0.58	1.58	-0.28	0.69	single
